# Supplementary material for: (1S,2S,5S)-2-Methyl-3-oxo-5-(prop-1-en-2-yl)cyclo­hexane-1-carbo­nitrile
Source: Acta Crystallogr Sect E Struct Rep Online. 2013 Apr 27;69(Pt 5):o799. doi: 10.1107/S1600536813011197 (PMC3648320; doi:10.1107/S1600536813011197)
Supplement: Supplementary file 1 [file e-69-0o799-sup1.cif]

##############################################################################
#                                                                            #
# This CIF contains the data in a paper accepted for publication in          #
# Acta Crystallographica Section E. It conforms to the requirements of       #
# Notes for Authors for Acta Crystallographica Section E, and has been       #
# peer reviewed under the auspices of the IUCr Commission on Journals.       #
#                                                                            #
# Full details of the Crystallographic Information File format               #
# are given in the paper "The Crystallographic Information File (CIF):       #
# a New Standard Archive File for Crystallography" by S. R. Hall, F. H.      #
# Allen and I. D. Brown [Acta Cryst. (1991), A47, 655-685].                  #
#                                                                            #
# The current version of the core CIF dictionary is obtainable from          #
# ftp://ftp.iucr.org/pub/cif_core.dic.                                       #
#                                                                            #
# Software is freely available for graphical display of the structure(s)     #
# in this CIF. For information consult the CIF software page                 #
# http://www.iucr.org/resources/cif/software.                                #
#                                                                            #
# This file may be used for bona fide research purposes within the           #
# scientific community so long as proper attribution is given to the journal # 
# article from which it was obtained.                                        #
#                                                                            #
##############################################################################
data_I
_audit_creation_method     SHELXL-97
_chemical_name_systematic
;\
(1<i>S</i>,2<i>S</i>,5<i>S</i>)-2-Methyl-3-oxo-5-(prop-1-en-2-yl)cyclohexane-\
1-carbonitrile
;
_chemical_name_common     ?
_chemical_formula_moiety     'C11 H15 N O'
_chemical_formula_sum     'C11 H15 N O'
_chemical_formula_iupac     'C11 H15 N O'
_chemical_formula_weight     177.24
_chemical_melting_point     ?
_symmetry_cell_setting     orthorhombic
_symmetry_space_group_name_H-M     'P 21 21 21'
loop_
    _symmetry_equiv_pos_as_xyz
    'x, y, z'
    '-x+1/2, -y, z+1/2'
    '-x, y+1/2, -z+1/2'
    'x+1/2, -y+1/2, -z'
_cell_length_a     5.2892(8)
_cell_length_b     10.7213(16)
_cell_length_c     19.559(3)
_cell_angle_alpha     90.00
_cell_angle_beta     90.00
_cell_angle_gamma     90.00
_cell_volume     1109.1(3)
_cell_formula_units_Z     4
_cell_measurement_reflns_used     3155
_cell_measurement_theta_min     2.82
_cell_measurement_theta_max     26.85
_cell_measurement_temperature     293(2)
_exptl_crystal_description     prism
_exptl_crystal_colour     colourless
_exptl_crystal_size_max     0.60
_exptl_crystal_size_mid     0.56
_exptl_crystal_size_min     0.42
_exptl_crystal_density_diffrn     1.061
_exptl_crystal_density_meas     ?
_exptl_crystal_density_method     'not measured'
_exptl_crystal_F_000     384
_exptl_absorpt_coefficient_mu     0.068
_exptl_absorpt_correction_type     multi-scan
_exptl_absorpt_process_details     '(SADABS; Sheldrick, 1995)'
_exptl_absorpt_correction_T_min     0.8610
_exptl_absorpt_correction_T_max     1.0000
_exptl_special_details
;
<b>^1^H-NMR (CDCl~3~, \d):</b> \d(eq) 4.83 (2<i>H</i>, J=26.07 Hz, H-9),
3.35--3.32 (1<i>H</i>, m, H-3), 2.82--2.74 (1<i>H</i>, m, H-5), 2.63--2.55
(2<i>H</i>, m, H-2 + H~eq~-4), 2.32--2.24 (2<i>H</i>, m, H~ax~-4 + H~eq~-6),
1.99--1.92 (1<i>H</i>, m, H~ax~-6), 1.77 (3<i>H</i>, d, J=6.70 Hz, H~3~-7)
\d(ax) 4.94 (1<i>H</i>, s, H-9), 4.65 (1<i>H</i>, s, H-9), 2.84--2.81
(1<i>H</i>, m, H-5), 2.69--2.63 (2<i>H</i>, m, H-3 + H~eq~-4) 2.58- 2.49
(2<i>H</i>, m, H-2 + H~ax~-4), 2.35--2.18 (2<i>H</i>, m, H~eq + ax~-6), 1.75
(3<i>H</i>, s, H-10); 1.25 (3<i>H</i>, d, J=6.70 Hz, H-7). <b>^13^C-NMR
(CDCl~3~, \d):</b> \d(eq) 206.73 (C-1), 145.55 (C-8), 118.65 (C-11), 111.16
(CH~2~-9), 45.79 (CH~2~-4), 45.05 (CH-2), 42.25 (CH-5), 35.67 (CH-3), 32.85
(CH~2~-6), 20.53 (CH~3~-10), 12.59 (CH~3~-7); \d(ax) 207.23 (C-1), 144.76
(C-8), 120.54 (C-11), 113.88 (CH~2~-9), 46.70 (CH~2~-4), 40.35 (CH-5), 31.96
(CH-3), 30.52 (CH~2~-6), 21.89 (CH~3~-10), 13.50 (CH~3~-7). <b>IR-- (CDCl~3~,
\n(cm^-1^)):</b> 2974, 2936, 2359, 2237, 1709, 1447, 1379, 898. <b>MS (EI^+^)
(m/</b><i><b>z</b></i><b>, %):</b> 162.99 ([C~11~H~14~O]^+^, 4); 178.12
([<i>M</i>+1]^+^, 57); 200.10 ([<i>M</i>+ Na]^+^, 100); 201.05 (12); 201.10
(16); 210 (10); 216 (5). <b>HRMS:</b> 177.2429 calculated for C~11~H~15~ NO
and found 177.1145.
;
_diffrn_ambient_temperature     293(2)
_diffrn_radiation_type     MoK\a
_diffrn_radiation_wavelength     0.71073
_diffrn_radiation_source     'fine-focus sealed tube'
_diffrn_radiation_monochromator     graphite
_diffrn_measurement_device_type     'Bruker SMART CCD area-detector'
_diffrn_measurement_method     'phi and omega scans'
_diffrn_detector_area_resol_mean     ?
_diffrn_reflns_number     7138
_diffrn_reflns_av_R_equivalents     0.0231
_diffrn_reflns_av_sigmaI/netI     0.0224
_diffrn_reflns_theta_min     2.08
_diffrn_reflns_theta_max     27.93
_diffrn_reflns_theta_full     27.93
_diffrn_measured_fraction_theta_max     0.991
_diffrn_measured_fraction_theta_full     0.991
_diffrn_reflns_limit_h_min     -6
_diffrn_reflns_limit_h_max     6
_diffrn_reflns_limit_k_min     -13
_diffrn_reflns_limit_k_max     13
_diffrn_reflns_limit_l_min     -19
_diffrn_reflns_limit_l_max     25
_refine_special_details
;
Refinement of <i>F</i>^2^ against ALL reflections. The weighted <i>R</i>-factor
<i>wR</i> and goodness of fit <i>S</i> are based on <i>F</i>^2^, conventional
<i>R</i>-factors <i>R</i> are based on <i>F</i>, with <i>F</i> set to zero for
negative <i>F</i>^2^. The threshold expression of <i>F</i>^2^ >
\s(<i>F</i>^2^) is used only for calculating <i>R</i>-factors(gt) <i>etc</i>.
and is not relevant to the choice of reflections for refinement.
<i>R</i>-factors based on <i>F</i>^2^ are statistically about twice as large
as those based on <i>F</i>, and <i>R</i>- factors based on ALL data will be
even larger.
;
_reflns_number_total     2590
_reflns_number_gt     2112
_reflns_threshold_expression     I>2sigma(I)
_refine_ls_structure_factor_coef     Fsqd
_refine_ls_matrix_type     full
_refine_ls_R_factor_all     0.0650
_refine_ls_R_factor_gt     0.0523
_refine_ls_wR_factor_gt     0.1485
_refine_ls_wR_factor_ref     0.1641
_refine_ls_goodness_of_fit_ref     1.038
_refine_ls_restrained_S_all     1.038
_refine_ls_number_reflns     2590
_refine_ls_number_parameters     120
_refine_ls_number_restraints     0
_refine_ls_hydrogen_treatment     constr
_refine_ls_weighting_scheme     calc
_refine_ls_weighting_details
         'calc w=1/[\s^2^(Fo^2^)+(0.1051P)^2^+0.0575P] where P=(Fo^2^+2Fc^2^)/3'
_atom_sites_solution_hydrogens     geom
_atom_sites_solution_primary     direct
_atom_sites_solution_secondary     difmap
_refine_ls_shift/su_max     0.000
_refine_ls_shift/su_mean     0.000
_refine_diff_density_max     0.239
_refine_diff_density_min     -0.203
_refine_ls_extinction_method     none
_refine_ls_abs_structure_Flack     -1(2)
loop_
    _atom_type_symbol
    _atom_type_description
    _atom_type_scat_dispersion_real
    _atom_type_scat_dispersion_imag
    _atom_type_scat_source
    'C' 'C' 0.0033 0.0016
                         'International Tables Vol C Tables 4.2.6.8 and 6.1.1.4'
    'H' 'H' 0.0000 0.0000
                         'International Tables Vol C Tables 4.2.6.8 and 6.1.1.4'
    'N' 'N' 0.0061 0.0033
                         'International Tables Vol C Tables 4.2.6.8 and 6.1.1.4'
    'O' 'O' 0.0106 0.0060
                         'International Tables Vol C Tables 4.2.6.8 and 6.1.1.4'
_computing_data_collection     'SMART (Bruker, 2007)'
_computing_cell_refinement     'SAINT (Bruker, 2007)'
_computing_data_reduction     'SAINT (Bruker, 2007)'
_computing_structure_solution     'SHELXS97 (Sheldrick, 2008)'
_computing_structure_refinement     'SHELXL97 (Sheldrick, 2008)'
_computing_molecular_graphics     'SHELXTL (Bruker, 2007)'
_computing_publication_material     'PLATON (Spek, 2009)'
loop_
    _atom_site_type_symbol
    _atom_site_label
    _atom_site_fract_x
    _atom_site_fract_y
    _atom_site_fract_z
    _atom_site_U_iso_or_equiv
    _atom_site_adp_type
    _atom_site_calc_flag
    _atom_site_refinement_flags
    _atom_site_occupancy
    _atom_site_symmetry_multiplicity
    _atom_site_disorder_assembly
    _atom_site_disorder_group
    O O 0.1359(3) 0.16426(13) 0.97088(8) 0.0752(4) Uani d . 1 1 . .
    N N 0.1851(4) -0.20500(17) 0.92433(12) 0.0888(6) Uani d . 1 1 . .
    C C1 0.5822(3) -0.06508(16) 0.94292(9) 0.0573(4) Uani d . 1 1 . .
    H H1 0.7132 -0.1143 0.9659 0.069 Uiso calc R 1 1 . .
    C C2 0.5121(4) 0.04653(16) 0.99035(8) 0.0588(4) Uani d . 1 1 . .
    H H2 0.6689 0.0917 1.0002 0.071 Uiso calc R 1 1 . .
    C C3 0.3426(3) 0.13420(15) 0.95095(9) 0.0564(4) Uani d . 1 1 . .
    C C4 0.4468(4) 0.17830(18) 0.88397(11) 0.0705(5) Uani d . 1 1 . .
    H H4A 0.5991 0.2266 0.8919 0.085 Uiso calc R 1 1 . .
    H H4B 0.3243 0.2320 0.8617 0.085 Uiso calc R 1 1 . .
    C C5 0.5082(4) 0.06743(17) 0.83708(9) 0.0625(4) Uani d . 1 1 . .
    H H5 0.3501 0.0222 0.8288 0.075 Uiso calc R 1 1 . .
    C C6 0.6881(4) -0.02143(19) 0.87410(10) 0.0646(5) Uani d . 1 1 . .
    H H6A 0.8484 0.0203 0.8816 0.078 Uiso calc R 1 1 . .
    H H6B 0.7192 -0.0935 0.8454 0.078 Uiso calc R 1 1 . .
    C C7 0.6110(5) 0.1083(2) 0.76790(12) 0.0885(7) Uani d . 1 1 . .
    C C8 0.7980(8) 0.2010(4) 0.76281(18) 0.1574(17) Uani d . 1 1 . .
    H H8A 0.7514 0.2597 0.7280 0.236 Uiso calc R 1 1 . .
    H H8B 0.9568 0.1631 0.7511 0.236 Uiso calc R 1 1 . .
    H H8C 0.8137 0.2434 0.8058 0.236 Uiso calc R 1 1 . .
    C C9 0.5180(13) 0.0550(7) 0.71081(16) 0.263(4) Uani d . 1 1 . .
    H H9A 0.5776 0.0796 0.6681 0.316 Uiso calc R 1 1 . .
    H H9B 0.3943 -0.0063 0.7141 0.316 Uiso calc R 1 1 . .
    C C10 0.3602(4) -0.14556(16) 0.93301(10) 0.0642(5) Uani d . 1 1 . .
    C C11 0.4019(6) 0.0058(2) 1.05820(10) 0.0901(7) Uani d . 1 1 . .
    H H11A 0.2379 -0.0301 1.0509 0.135 Uiso calc R 1 1 . .
    H H11B 0.3870 0.0768 1.0879 0.135 Uiso calc R 1 1 . .
    H H11C 0.5111 -0.0550 1.0789 0.135 Uiso calc R 1 1 . .
loop_
    _atom_site_aniso_label
    _atom_site_aniso_U_11
    _atom_site_aniso_U_22
    _atom_site_aniso_U_33
    _atom_site_aniso_U_12
    _atom_site_aniso_U_13
    _atom_site_aniso_U_23
    O 0.0629(8) 0.0698(8) 0.0928(10) 0.0087(7) 0.0027(7) -0.0158(7)
    N 0.1012(14) 0.0644(10) 0.1009(14) -0.0174(11) 0.0103(12) -0.0007(9)
    C1 0.0587(9) 0.0538(8) 0.0594(9) 0.0115(7) 0.0018(7) -0.0007(7)
    C2 0.0646(10) 0.0575(8) 0.0542(8) 0.0038(8) -0.0016(8) -0.0046(7)
    C3 0.0598(9) 0.0453(7) 0.0641(9) -0.0001(7) -0.0026(8) -0.0111(6)
    C4 0.0820(13) 0.0565(9) 0.0729(11) 0.0033(9) -0.0021(10) 0.0073(8)
    C5 0.0656(10) 0.0669(10) 0.0549(9) -0.0066(9) 0.0005(8) 0.0009(8)
    C6 0.0609(10) 0.0682(10) 0.0647(9) 0.0022(9) 0.0111(8) -0.0039(8)
    C7 0.1031(17) 0.0994(15) 0.0630(11) -0.0087(15) 0.0083(12) 0.0114(11)
    C8 0.179(3) 0.205(4) 0.0891(19) -0.075(4) 0.014(2) 0.044(2)
    C9 0.358(9) 0.365(8) 0.0663(17) -0.233(8) 0.047(3) -0.045(3)
    C10 0.0789(12) 0.0467(8) 0.0669(10) 0.0016(9) 0.0094(9) 0.0003(7)
    C11 0.129(2) 0.0840(13) 0.0578(10) 0.0202(15) 0.0180(12) -0.0017(10)
_geom_special_details
;
All e.s.d.'s (except the e.s.d. in the dihedral angle between two l.s. planes)
are estimated using the full covariance matrix. The cell e.s.d.'s are taken
into account individually in the estimation of e.s.d.'s in distances, angles
and torsion angles; correlations between e.s.d.'s in cell parameters are only
used when they are defined by crystal symmetry. An approximate (isotropic)
treatment of cell e.s.d.'s is used for estimating e.s.d.'s involving l.s.
planes.
;
loop_
    _geom_bond_atom_site_label_1
    _geom_bond_atom_site_label_2
    _geom_bond_site_symmetry_2
    _geom_bond_distance
    _geom_bond_publ_flag
    O C3 . 1.205(2) ?
    N C10 . 1.137(3) ?
    C1 C10 . 1.470(3) ?
    C1 C6 . 1.531(3) ?
    C1 C2 . 1.559(2) ?
    C1 H1 . 0.9800 ?
    C2 C3 . 1.510(2) ?
    C2 C11 . 1.513(3) ?
    C2 H2 . 0.9800 ?
    C3 C4 . 1.498(3) ?
    C4 C5 . 1.536(3) ?
    C4 H4A . 0.9700 ?
    C4 H4B . 0.9700 ?
    C5 C7 . 1.522(3) ?
    C5 C6 . 1.529(3) ?
    C5 H5 . 0.9800 ?
    C6 H6A . 0.9700 ?
    C6 H6B . 0.9700 ?
    C7 C9 . 1.347(5) ?
    C7 C8 . 1.406(5) ?
    C8 H8A . 0.9600 ?
    C8 H8B . 0.9600 ?
    C8 H8C . 0.9600 ?
    C9 H9A . 0.9300 ?
    C9 H9B . 0.9300 ?
    C11 H11A . 0.9600 ?
    C11 H11B . 0.9600 ?
    C11 H11C . 0.9600 ?
loop_
    _geom_angle_atom_site_label_1
    _geom_angle_atom_site_label_2
    _geom_angle_atom_site_label_3
    _geom_angle_site_symmetry_1
    _geom_angle_site_symmetry_3
    _geom_angle
    _geom_angle_publ_flag
    C10 C1 C6 . . 110.83(16) ?
    C10 C1 C2 . . 109.82(15) ?
    C6 C1 C2 . . 112.06(14) ?
    C10 C1 H1 . . 108.0 ?
    C6 C1 H1 . . 108.0 ?
    C2 C1 H1 . . 108.0 ?
    C3 C2 C11 . . 113.48(17) ?
    C3 C2 C1 . . 108.38(13) ?
    C11 C2 C1 . . 113.08(16) ?
    C3 C2 H2 . . 107.2 ?
    C11 C2 H2 . . 107.2 ?
    C1 C2 H2 . . 107.2 ?
    O C3 C4 . . 122.18(18) ?
    O C3 C2 . . 122.69(18) ?
    C4 C3 C2 . . 115.10(16) ?
    C3 C4 C5 . . 110.84(15) ?
    C3 C4 H4A . . 109.5 ?
    C5 C4 H4A . . 109.5 ?
    C3 C4 H4B . . 109.5 ?
    C5 C4 H4B . . 109.5 ?
    H4A C4 H4B . . 108.1 ?
    C7 C5 C6 . . 112.20(17) ?
    C7 C5 C4 . . 112.55(17) ?
    C6 C5 C4 . . 109.32(15) ?
    C7 C5 H5 . . 107.5 ?
    C6 C5 H5 . . 107.5 ?
    C4 C5 H5 . . 107.5 ?
    C5 C6 C1 . . 112.29(15) ?
    C5 C6 H6A . . 109.1 ?
    C1 C6 H6A . . 109.1 ?
    C5 C6 H6B . . 109.1 ?
    C1 C6 H6B . . 109.1 ?
    H6A C6 H6B . . 107.9 ?
    C9 C7 C8 . . 119.8(3) ?
    C9 C7 C5 . . 119.0(3) ?
    C8 C7 C5 . . 121.2(2) ?
    C7 C8 H8A . . 109.5 ?
    C7 C8 H8B . . 109.5 ?
    H8A C8 H8B . . 109.5 ?
    C7 C8 H8C . . 109.5 ?
    H8A C8 H8C . . 109.5 ?
    H8B C8 H8C . . 109.5 ?
    C7 C9 H9A . . 120.0 ?
    C7 C9 H9B . . 120.0 ?
    H9A C9 H9B . . 120.0 ?
    N C10 C1 . . 178.0(2) ?
    C2 C11 H11A . . 109.5 ?
    C2 C11 H11B . . 109.5 ?
    H11A C11 H11B . . 109.5 ?
    C2 C11 H11C . . 109.5 ?
    H11A C11 H11C . . 109.5 ?
    H11B C11 H11C . . 109.5 ?
loop_
    _geom_torsion_atom_site_label_1
    _geom_torsion_atom_site_label_2
    _geom_torsion_atom_site_label_3
    _geom_torsion_atom_site_label_4
    _geom_torsion_site_symmetry_1
    _geom_torsion_site_symmetry_2
    _geom_torsion_site_symmetry_3
    _geom_torsion_site_symmetry_4
    _geom_torsion
    _geom_torsion_publ_flag
    C10 C1 C2 C3 . . . . -71.53(18) ?
    C6 C1 C2 C3 . . . . 52.1(2) ?
    C10 C1 C2 C11 . . . . 55.2(2) ?
    C6 C1 C2 C11 . . . . 178.83(19) ?
    C11 C2 C3 O . . . . -2.8(2) ?
    C1 C2 C3 O . . . . 123.73(18) ?
    C11 C2 C3 C4 . . . . 179.06(17) ?
    C1 C2 C3 C4 . . . . -54.45(19) ?
    O C3 C4 C5 . . . . -120.6(2) ?
    C2 C3 C4 C5 . . . . 57.6(2) ?
    C3 C4 C5 C7 . . . . 179.12(18) ?
    C3 C4 C5 C6 . . . . -55.5(2) ?
    C7 C5 C6 C1 . . . . -178.64(18) ?
    C4 C5 C6 C1 . . . . 55.8(2) ?
    C10 C1 C6 C5 . . . . 67.67(19) ?
    C2 C1 C6 C5 . . . . -55.4(2) ?
    C6 C5 C7 C9 . . . . 102.3(5) ?
    C4 C5 C7 C9 . . . . -133.9(5) ?
    C6 C5 C7 C8 . . . . -78.4(3) ?
    C4 C5 C7 C8 . . . . 45.4(4) ?
    C6 C1 C10 N . . . . -58(6) ?
    C2 C1 C10 N . . . . 66(6) ?
data_global
_journal_date_recd_electronic     2013-04-19
_journal_date_accepted     2013-04-24
_journal_name_full     'Acta Crystallographica, Section E'
_journal_year     2013
_journal_volume     69
_journal_issue      5
_journal_page_first     o799
_journal_page_last     o799
_journal_paper_category     QO
_journal_paper_doi     10.1107/S1600536813011197
_journal_coeditor_code     GO2087
_publ_contact_author_name     'Maria J. Matos'
_publ_contact_author_address
;
Departamento de Qu\'imica Org\'anica, Facultade de Farmacia,
Universidade de Santiago de Compostela, 15782 Santiago de Compostela, Spain
;
_publ_contact_author_email     'mariacmatos@gmail.com'
_publ_contact_author_fax     '+34 981 594 912'
_publ_contact_author_phone     '+34 881 814 936'
_publ_section_title
;\
(1<i>S</i>,2<i>S</i>,5<i>S</i>)-2-Methyl-3-oxo-5-(prop-1-en-2-yl)cyclohexane-\
1-carbonitrile
;
loop_
    _publ_author_name
    _publ_author_footnote
    _publ_author_address
    'Rivadulla, Marcos L. ' .
;
Departamento de Qu\'imica Org\'anica, Facultade de Qu\'imica,
Universidade de Vigo, E-36310 Vigo, Spain
;
    'Fall, Alioune' .
;
Departamento de Qu\'imica Org\'anica, Facultade de Qu\'imica,
Universidade de Vigo, E-36310 Vigo, Spain
;
    'Gonz\'alez, Mar\'ia' .
;
Departamento de Qu\'imica Org\'anica, Facultade de Qu\'imica,
Universidade de Vigo, E-36310 Vigo, Spain
;
    'Matos, Maria J.' .
;
Departamento de Qu\'imica Org\'anica, Facultade de Farmacia,
Universidade de Santiago de Compostela, 15782 Santiago de Compostela
Spain
;
