# Supplementary material for: (1S,2S,5S)-2-Methyl-3-oxo-5-(prop-1-en-2-yl)cyclo­hexane-1-carbo­nitrile
Source: Acta Crystallogr Sect E Struct Rep Online. 2013 Apr 27;69(Pt 5):o799. doi: 10.1107/S1600536813011197 (PMC3648320; doi:10.1107/S1600536813011197)
Supplement: Supplementary file 2 [file e-69-0o799-Isup2.hkl]

# 
# h,k,l, Fc-squared, Fo-squared, sigma(Fo-squared) and status flag 
# 
data_I
_shelx_title ' yf20671s in P2(1)2(1)2(1)' 
_shelx_refln_list_code          4 
_shelx_F_calc_maximum       74.09 
_exptl_crystal_F_000       384.00 
_reflns_d_resolution_high  0.7587 
 
loop_ 
 _symmetry_equiv_pos_as_xyz 
 'x, y, z' 
 '-x+1/2, -y, z+1/2' 
 '-x, y+1/2, -z+1/2' 
 'x+1/2, -y+1/2, -z' 
 
_cell_length_a     5.2892 
_cell_length_b    10.7213 
_cell_length_c    19.5586 
_cell_angle_alpha  90.000 
_cell_angle_beta   90.000 
_cell_angle_gamma  90.000 
 
_shelx_F_squared_multiplier     1.000 
 
loop_ 
 _refln_index_h 
 _refln_index_k 
 _refln_index_l 
 _refln_F_squared_calc 
 _refln_F_squared_meas 
 _refln_F_squared_sigma 
 _refln_observed_status 
   2   0   0       75.21       85.98      1.45 o 
   4   0   0       92.42      109.53      2.43 o 
   6   0   0       15.36       19.59      1.36 o 
   1   1   0        2.06        4.00      0.47 o 
   2   1   0       22.34       26.27      0.66 o 
   3   1   0        7.91        6.55      0.21 o 
   4   1   0        2.93        2.78      0.23 o 
   5   1   0       22.61       20.33      0.68 o 
   6   1   0        7.72        6.24      0.67 o 
   0   2   0     1447.01     1648.67     35.85 o 
   1   2   0      818.45      779.81      9.31 o 
   2   2   0      825.41      740.13      9.87 o 
   3   2   0      206.74      234.92      2.97 o 
   4   2   0       22.36       23.67      0.55 o 
   5   2   0       22.82       23.44      0.76 o 
   6   2   0        0.33        0.98      0.73 o 
   1   3   0     2266.80     2324.57     30.50 o 
   2   3   0        4.00        2.72      0.16 o 
   3   3   0       88.08       87.06      1.20 o 
   4   3   0        0.17        0.01      0.20 o 
   5   3   0       20.31       17.99      1.76 o 
   6   3   0        0.05       -0.40      0.40 o 
   0   4   0       53.14       50.81      0.89 o 
   1   4   0      287.06      282.52      3.44 o 
   2   4   0       20.55       24.91      0.37 o 
   3   4   0       32.40       28.77      0.59 o 
   4   4   0       68.00       65.83      1.35 o 
   5   4   0        4.87        4.51      0.53 o 
   6   4   0        0.21        0.14      0.48 o 
   1   5   0      206.52      173.69      2.38 o 
   2   5   0      226.16      228.58      3.83 o 
   3   5   0       78.16       64.08      1.28 o 
   4   5   0        3.64        3.64      0.38 o 
   5   5   0        2.15        1.57      1.10 o 
   6   5   0        3.15        2.48      0.55 o 
   0   6   0      374.40      347.59      5.82 o 
   1   6   0      101.02       92.84      1.60 o 
   2   6   0       62.12       68.77      1.13 o 
   3   6   0       80.60       71.29      1.23 o 
   4   6   0       55.94       54.87      1.75 o 
   5   6   0        4.74        4.09      0.56 o 
   6   6   0        1.65        1.70      0.57 o 
   1   7   0      119.35      123.45      1.62 o 
   2   7   0       15.76       14.80      0.57 o 
   3   7   0      104.93      106.21      1.71 o 
   4   7   0        0.69       -0.05      0.43 o 
   5   7   0        1.53        1.38      0.49 o 
   6   7   0        0.48        0.63      0.73 o 
   0   8   0       51.41       45.00      1.11 o 
   1   8   0       15.64       15.47      0.54 o 
   2   8   0       96.32       82.78      1.41 o 
   3   8   0       88.24       80.49      1.39 o 
   4   8   0       14.87       12.50      0.57 o 
   5   8   0        0.09       -0.14      0.41 o 
   1   9   0        2.66        3.45      0.32 o 
   2   9   0        4.89        5.33      0.51 o 
   3   9   0        0.00        0.16      0.25 o 
   4   9   0        8.24        7.25      1.01 o 
   5   9   0        1.88        2.15      0.58 o 
   0  10   0       26.55       21.79      0.59 o 
   1  10   0        1.07        1.11      0.28 o 
   2  10   0       11.71       12.33      0.52 o 
   3  10   0        8.21        9.22      0.49 o 
   4  10   0        0.88        0.42      0.38 o 
   1  11   0        2.99        1.60      0.34 o 
   2  11   0       10.69       11.77      0.53 o 
   3  11   0        2.95        4.07      0.43 o 
   4  11   0        7.65        6.97      0.65 o 
   0  12   0        0.54       -0.27      0.54 o 
   1  12   0        4.42        4.76      0.36 o 
   2  12   0        1.65        1.27      0.38 o 
   3  12   0        0.18       -0.12      0.36 o 
   1  13   0        1.38        0.64      0.44 o 
   2  13   0        1.11        1.10      0.32 o 
   1   0   1     3922.93     3060.61     65.22 o 
   2   0   1      120.09      140.66      2.29 o 
   3   0   1       15.29       22.28      0.44 o 
   4   0   1        3.66        4.23      0.29 o 
   5   0   1        1.81        1.68      0.34 o 
   6   0   1        1.06        1.74      0.53 o 
  -6   1   1        3.00        1.87      0.70 o 
  -5   1   1        7.34        6.48      0.47 o 
  -4   1   1        6.69        6.10      0.26 o 
  -3   1   1       16.61       14.72      0.31 o 
  -2   1   1      426.24      448.24      6.02 o 
  -1   1   1     5405.27     4482.23     79.26 o 
   0   1   1      625.64      562.72     13.57 o 
   1   1   1     5404.82     4397.20     71.34 o 
   2   1   1      426.33      459.50      7.23 o 
   3   1   1       16.56       14.88      0.41 o 
   4   1   1        6.70        6.20      0.31 o 
   5   1   1        7.33        6.46      0.47 o 
   6   1   1        3.00        2.11      0.54 o 
  -6   2   1        3.74        3.26      0.81 o 
  -5   2   1       10.18       10.73      0.56 o 
  -4   2   1       11.06       10.99      0.45 o 
  -3   2   1      114.38      124.41      1.64 o 
  -2   2   1      298.66      296.03      4.02 o 
  -1   2   1      999.06      932.32     12.54 o 
   0   2   1     2847.90     2655.00     30.73 o 
   1   2   1      998.60      955.52     11.37 o 
   2   2   1      299.09      296.16      4.02 o 
   3   2   1      114.41      129.23      1.87 o 
   4   2   1       11.05       11.37      0.33 o 
   5   2   1       10.22       10.43      0.53 o 
   6   2   1        3.74        4.04      0.91 o 
  -6   3   1        8.82        7.92      1.60 o 
  -5   3   1        1.14        1.17      0.44 o 
  -4   3   1       16.16       13.38      0.68 o 
  -3   3   1       59.12       49.48      0.80 o 
  -2   3   1      171.65      195.99      2.67 o 
  -1   3   1      603.70      622.05      7.45 o 
   0   3   1       90.36      126.60      1.56 o 
   1   3   1      603.20      642.51      8.76 o 
   2   3   1      171.71      198.49      3.44 o 
   3   3   1       58.89       50.08      1.01 o 
   4   3   1       16.17       13.93      0.42 o 
   5   3   1        1.14        0.69      0.40 o 
   6   3   1        8.82        8.61      1.54 o 
  -6   4   1        1.84        1.24      0.52 o 
  -5   4   1        1.90        1.99      0.48 o 
  -4   4   1       33.89       29.88      1.02 o 
  -3   4   1        8.24        7.26      0.28 o 
  -2   4   1       69.15       61.75      0.88 o 
  -1   4   1      172.43      190.15      2.35 o 
   0   4   1        0.31        0.13      0.07 o 
   1   4   1      172.24      193.50      2.62 o 
   2   4   1       69.23       63.64      0.86 o 
   3   4   1        8.25        7.29      0.23 o 
   4   4   1       33.88       30.18      0.78 o 
   5   4   1        1.89        0.92      0.43 o 
   6   4   1        1.83        1.45      0.53 o 
  -6   5   1        1.16        0.47      0.74 o 
  -5   5   1        1.19        1.12      0.45 o 
  -4   5   1       65.58       66.77      1.76 o 
  -3   5   1       50.65       50.39      1.06 o 
  -2   5   1       82.78       89.40      1.39 o 
  -1   5   1       22.27       18.45      0.53 o 
   0   5   1      208.27      218.16      2.68 o 
   1   5   1       22.31       19.51      0.38 o 
   2   5   1       82.89       90.75      2.43 o 
   3   5   1       50.65       50.37      1.52 o 
   4   5   1       65.62       67.12      1.39 o 
   5   5   1        1.19        0.95      0.41 o 
   6   5   1        1.15        0.98      0.52 o 
  -6   6   1        0.72        0.61      0.64 o 
  -5   6   1        0.83        0.42      0.44 o 
  -4   6   1       32.92       30.90      1.29 o 
  -3   6   1       16.70       17.62      0.61 o 
  -2   6   1       50.11       39.56      0.74 o 
  -1   6   1       66.70       61.25      0.83 o 
   0   6   1        4.51        3.87      0.14 o 
   1   6   1       66.66       61.52      0.95 o 
   2   6   1       49.93       40.54      1.00 o 
   3   6   1       16.71       15.95      0.78 o 
   4   6   1       32.94       31.18      1.20 o 
   5   6   1        0.83        0.31      0.43 o 
   6   6   1        0.72        0.54      0.98 o 
  -6   7   1        0.08       -0.72      0.72 o 
  -5   7   1        1.74        0.65      0.49 o 
  -4   7   1        4.94        4.50      0.40 o 
  -3   7   1      101.15       92.25      1.51 o 
  -2   7   1       83.89       83.53      1.35 o 
  -1   7   1       18.59       15.62      0.29 o 
   0   7   1       48.80       49.46      0.61 o 
   1   7   1       18.61       15.88      0.35 o 
   2   7   1       83.90       84.29      1.37 o 
   3   7   1      101.14       92.81      1.69 o 
   4   7   1        4.94        4.37      0.41 o 
   5   7   1        1.74        2.23      0.58 o 
   6   7   1        0.08       -0.54      0.69 o 
  -5   8   1        1.90        0.85      1.09 o 
  -4   8   1        0.49        0.60      0.32 o 
  -3   8   1       42.09       41.88      1.16 o 
  -2   8   1      126.70      125.68      1.95 o 
  -1   8   1       75.10       74.98      1.22 o 
   0   8   1        3.87        6.88      0.25 o 
   1   8   1       75.19       74.79      1.06 o 
   2   8   1      126.73      126.88      1.97 o 
   3   8   1       42.14       41.84      1.12 o 
   4   8   1        0.49        0.50      0.29 o 
   5   8   1        1.90        1.39      0.73 o 
  -5   9   1        1.54        1.77      0.99 o 
  -4   9   1        0.35        0.14      0.44 o 
  -3   9   1       27.39       26.26      0.86 o 
  -2   9   1        4.63        3.79      0.30 o 
  -1   9   1       22.26       23.02      0.64 o 
   0   9   1       10.80       10.17      0.31 o 
   1   9   1       22.22       21.81      0.62 o 
   2   9   1        4.64        3.93      0.30 o 
   3   9   1       27.37       27.84      0.69 o 
   4   9   1        0.35        0.63      0.53 o 
   5   9   1        1.53        1.34      0.49 o 
  -4  10   1       10.41       11.29      0.80 o 
  -3  10   1        6.16        6.34      0.46 o 
  -2  10   1        1.64        1.87      0.33 o 
  -1  10   1        5.06        4.92      0.38 o 
   0  10   1       13.97       11.65      0.54 o 
   1  10   1        5.04        4.97      0.37 o 
   2  10   1        1.64        2.51      0.35 o 
   3  10   1        6.16        5.67      0.51 o 
   4  10   1       10.40       11.89      0.73 o 
  -4  11   1        1.46        1.63      0.69 o 
  -3  11   1        6.38        7.49      0.51 o 
  -2  11   1        3.70        2.30      0.44 o 
  -1  11   1        9.80        9.71      0.37 o 
   0  11   1        3.92        3.43      0.46 o 
   1  11   1        9.81        9.88      0.60 o 
   2  11   1        3.70        3.44      0.38 o 
   3  11   1        6.38        7.16      0.50 o 
   4  11   1        1.46        0.62      0.50 o 
  -3  12   1        0.71        0.39      0.38 o 
  -2  12   1        0.58        0.16      0.25 o 
  -1  12   1        0.36       -0.11      0.33 o 
   0  12   1        0.02       -0.10      0.48 o 
   1  12   1        0.36       -0.22      0.24 o 
   2  12   1        0.58        0.02      0.41 o 
   3  12   1        0.71        0.53      0.38 o 
  -2  13   1        0.21        0.33      0.28 o 
  -1  13   1        0.96        0.74      0.54 o 
   0  13   1        1.80        2.46      0.67 o 
   1  13   1        0.96        0.82      0.44 o 
   2  13   1        0.21       -0.18      0.42 o 
   0   0   2     3316.34     2494.20     63.99 o 
   1   0   2       33.77       51.63      1.15 o 
   2   0   2        0.11        0.27      0.11 o 
   3   0   2        3.45        3.08      0.17 o 
   4   0   2       70.67       64.75      1.12 o 
   5   0   2       10.18       11.07      0.53 o 
   6   0   2        2.71        3.18      0.57 o 
  -6   1   2        5.48        7.36      0.71 o 
  -5   1   2       30.60       32.82      0.90 o 
  -4   1   2        2.59        3.23      0.21 o 
  -3   1   2       49.50       53.48      0.85 o 
  -2   1   2       41.37       49.31      0.75 o 
  -1   1   2     1827.44     1934.87     26.00 o 
   0   1   2     5489.54     4083.13    117.59 o 
   1   1   2     1828.13     1964.77     24.50 o 
   2   1   2       41.26       47.59      0.87 o 
   3   1   2       49.52       54.70      1.04 o 
   4   1   2        2.59        3.53      0.25 o 
   5   1   2       30.61       32.77      1.32 o 
   6   1   2        5.46        5.51      0.67 o 
  -6   2   2        3.18        3.30      0.54 o 
  -5   2   2       21.63       20.42      0.71 o 
  -4   2   2       15.42       12.04      0.48 o 
  -3   2   2       45.44       46.29      0.77 o 
  -2   2   2       76.32      110.54      1.57 o 
  -1   2   2     2837.74     2841.36     44.08 o 
   0   2   2      107.23       36.46      0.47 o 
   1   2   2     2838.75     2790.75     37.43 o 
   2   2   2       76.18      110.38      1.57 o 
   3   2   2       45.33       46.38      0.77 o 
   4   2   2       15.42       12.55      0.34 o 
   5   2   2       21.61       20.43      0.69 o 
   6   2   2        3.18        2.40      0.81 o 
  -6   3   2        0.22        0.19      0.45 o 
  -5   3   2       23.26       26.75      2.09 o 
  -4   3   2       36.92       33.80      0.85 o 
  -3   3   2      118.97      117.20      1.71 o 
  -2   3   2      128.72      124.81      2.10 o 
  -1   3   2     1581.48     1512.49     20.32 o 
   0   3   2     2276.28     2218.64     23.86 o 
   1   3   2     1581.91     1522.68     23.12 o 
   2   3   2      128.78      128.80      2.69 o 
   3   3   2      118.86      116.83      1.71 o 
   4   3   2       36.94       34.87      0.94 o 
   5   3   2       23.29       25.31      0.96 o 
   6   3   2        0.22       -0.04      0.46 o 
  -6   4   2        2.39        2.85      0.54 o 
  -5   4   2        7.24        7.94      0.64 o 
  -4   4   2       22.23       25.07      0.92 o 
  -3   4   2       19.78       19.83      0.51 o 
  -2   4   2      116.42      125.55      1.84 o 
  -1   4   2      380.76      338.32      4.64 o 
   0   4   2       74.10       68.16      0.81 o 
   1   4   2      380.38      345.99      4.60 o 
   2   4   2      116.46      131.28      1.67 o 
   3   4   2       19.85       20.85      0.43 o 
   4   4   2       22.26       26.43      0.75 o 
   5   4   2        7.22        7.44      0.62 o 
   6   4   2        2.39        1.82      0.52 o 
  -6   5   2        1.87        2.17      0.56 o 
  -5   5   2        1.13       -0.38      0.39 o 
  -4   5   2        1.67        0.31      0.40 o 
  -3   5   2        4.08        5.91      0.35 o 
  -2   5   2      193.23      196.91      2.82 o 
  -1   5   2      168.25      169.83      3.40 o 
   0   5   2      148.51      128.73      1.47 o 
   1   5   2      168.16      177.12      2.43 o 
   2   5   2      193.35      201.15      4.45 o 
   3   5   2        4.09        5.01      0.64 o 
   4   5   2        1.66        2.00      0.40 o 
   5   5   2        1.13       -0.14      0.38 o 
   6   5   2        1.87        1.83      0.57 o 
  -6   6   2        1.94        2.55      0.59 o 
  -5   6   2        1.10        0.76      0.45 o 
  -4   6   2       18.96       16.00      0.75 o 
  -3   6   2       51.93       48.80      0.89 o 
  -2   6   2       96.94       85.39      1.35 o 
  -1   6   2       99.85      111.35      1.75 o 
   0   6   2      404.40      401.55      4.42 o 
   1   6   2       99.82      114.24      1.64 o 
   2   6   2       96.96       87.53      1.31 o 
   3   6   2       51.89       49.14      1.07 o 
   4   6   2       18.95       16.57      0.61 o 
   5   6   2        1.10        0.69      0.43 o 
   6   6   2        1.94        1.42      0.57 o 
  -5   7   2        2.48        2.27      0.91 o 
  -4   7   2       13.64       12.11      0.71 o 
  -3   7   2      100.19       96.31      1.56 o 
  -2   7   2       74.75       65.52      1.11 o 
  -1   7   2       85.08       80.54      0.99 o 
   0   7   2       15.25       11.95      0.25 o 
   1   7   2       85.12       82.49      1.25 o 
   2   7   2       74.62       65.76      1.27 o 
   3   7   2      100.22       92.44      1.95 o 
   4   7   2       13.65       12.44      0.56 o 
   5   7   2        2.48        2.38      0.55 o 
   6   7   2        0.83       -0.04      0.69 o 
  -5   8   2        1.19        0.66      0.88 o 
  -4   8   2        0.20       -0.23      0.34 o 
  -3   8   2       30.18       32.77      0.73 o 
  -2   8   2        7.82        7.40      0.36 o 
  -1   8   2        5.32        3.52      0.24 o 
   0   8   2        5.97        5.18      0.23 o 
   1   8   2        5.36        4.20      0.21 o 
   2   8   2        7.85        7.97      0.36 o 
   3   8   2       30.19       32.02      0.74 o 
   4   8   2        0.20        0.18      0.32 o 
   5   8   2        1.18        0.10      0.51 o 
  -5   9   2        2.45        3.07      0.58 o 
  -4   9   2        1.85        1.51      0.47 o 
  -3   9   2        2.17        2.39      0.29 o 
  -2   9   2       38.16       37.24      0.90 o 
  -1   9   2       25.88       25.88      0.52 o 
   0   9   2       43.35       40.19      0.66 o 
   1   9   2       25.93       27.52      0.71 o 
   2   9   2       38.13       34.60      1.02 o 
   3   9   2        2.16        2.36      0.32 o 
   4   9   2        1.85        1.11      0.37 o 
   5   9   2        2.44        3.39      0.62 o 
  -4  10   2       13.72       13.27      0.81 o 
  -3  10   2        1.00        0.54      0.30 o 
  -2  10   2        2.79        2.57      0.35 o 
  -1  10   2       22.09       21.66      0.49 o 
   0  10   2       46.04       50.68      0.91 o 
   1  10   2       22.06       22.03      1.14 o 
   2  10   2        2.78        2.26      0.34 o 
   3  10   2        1.00        0.60      0.35 o 
   4  10   2       13.74       13.18      0.64 o 
  -4  11   2        2.66        2.14      0.71 o 
  -3  11   2        3.66        4.36      0.44 o 
  -2  11   2        9.69        9.61      0.39 o 
  -1  11   2        1.12        1.00      0.24 o 
   0  11   2        3.52        3.94      0.45 o 
   1  11   2        1.12        1.66      0.60 o 
   2  11   2        9.67       10.25      0.53 o 
   3  11   2        3.66        3.69      0.43 o 
   4  11   2        2.66        4.07      0.83 o 
  -3  12   2        0.35       -0.29      0.29 o 
  -2  12   2        1.66        1.14      0.27 o 
  -1  12   2        4.28        4.73      0.37 o 
   0  12   2        2.01        1.08      0.40 o 
   1  12   2        4.28        4.45      0.51 o 
   2  12   2        1.66        0.81      0.46 o 
   3  12   2        0.35       -0.03      0.36 o 
  -2  13   2        2.52        2.45      0.38 o 
  -1  13   2        0.37        0.74      0.65 o 
   0  13   2        0.41        0.29      0.44 o 
   1  13   2        0.37       -0.42      0.42 o 
   2  13   2        2.52        1.98      0.49 o 
   1   0   3       27.68       19.85      0.32 o 
   2   0   3       91.30       89.02      1.49 o 
   3   0   3        0.06       -0.09      0.09 o 
   4   0   3       23.44       18.99      0.55 o 
   5   0   3        2.41        2.42      0.51 o 
   6   0   3        0.24        0.45      0.82 o 
  -6   1   3        3.06        3.64      0.61 o 
  -5   1   3        2.85        2.48      0.48 o 
  -4   1   3       20.85       19.23      0.73 o 
  -3   1   3       80.88       99.90      1.46 o 
  -2   1   3      124.89      134.67      1.88 o 
  -1   1   3      541.40      450.75      4.89 o 
   0   1   3        1.83        1.10      0.11 o 
   1   1   3      541.76      476.53      6.36 o 
   2   1   3      124.85      133.57      1.88 o 
   3   1   3       80.84      102.65      1.35 o 
   4   1   3       20.88       19.67      0.47 o 
   5   1   3        2.86        2.61      0.36 o 
   6   1   3        3.06        2.91      0.70 o 
  -6   2   3        2.03        1.28      0.47 o 
  -5   2   3       12.83       10.32      0.53 o 
  -4   2   3       18.09       15.31      0.66 o 
  -3   2   3       75.25       71.96      1.31 o 
  -2   2   3      150.71      144.98      2.05 o 
  -1   2   3      453.65      424.99      6.68 o 
   0   2   3     1437.81     1385.21     19.75 o 
   1   2   3      454.54      442.30      5.93 o 
   2   2   3      150.79      146.03      1.79 o 
   3   2   3       75.23       71.02      1.31 o 
   4   2   3       18.04       16.43      0.43 o 
   5   2   3       12.85       11.20      0.60 o 
   6   2   3        2.03        0.58      0.69 o 
  -6   3   3        1.01        1.43      0.51 o 
  -5   3   3        6.00        6.10      0.57 o 
  -4   3   3        7.56        9.01      0.65 o 
  -3   3   3       37.81       33.35      0.73 o 
  -2   3   3      203.36      203.04      2.85 o 
  -1   3   3      789.58      826.25     11.14 o 
   0   3   3      171.17      165.95      2.24 o 
   1   3   3      789.40      841.06     11.06 o 
   2   3   3      203.48      205.24      2.83 o 
   3   3   3       37.92       34.02      0.61 o 
   4   3   3        7.56        9.39      0.41 o 
   5   3   3        6.00        5.36      0.55 o 
   6   3   3        1.01       -0.08      0.76 o 
  -6   4   3        2.04        2.73      0.57 o 
  -5   4   3        8.97        9.22      0.67 o 
  -4   4   3        9.99        8.70      0.59 o 
  -3   4   3       23.24       27.10      0.66 o 
  -2   4   3      183.07      179.60      2.98 o 
  -1   4   3      194.42      174.33      2.46 o 
   0   4   3      204.09      224.79      2.49 o 
   1   4   3      194.20      177.01      3.07 o 
   2   4   3      182.82      187.20      2.65 o 
   3   4   3       23.27       26.49      0.51 o 
   4   4   3        9.98        8.27      0.49 o 
   5   4   3        8.95        8.51      0.64 o 
   6   4   3        2.03        2.31      0.58 o 
  -6   5   3        0.45        0.66      0.52 o 
  -5   5   3        0.22       -0.01      0.42 o 
  -4   5   3       62.59       62.00      1.67 o 
  -3   5   3       43.55       43.56      1.05 o 
  -2   5   3      271.30      265.60      3.73 o 
  -1   5   3       14.38       13.11      0.32 o 
   0   5   3       63.33       56.18      0.70 o 
   1   5   3       14.43       14.46      0.88 o 
   2   5   3      271.33      271.20      3.69 o 
   3   5   3       43.53       41.29      1.08 o 
   4   5   3       62.65       63.39      2.45 o 
   5   5   3        0.22       -0.06      0.35 o 
   6   5   3        0.45        0.45      0.55 o 
  -6   6   3        0.61        0.32      0.76 o 
  -5   6   3        3.98        3.82      0.60 o 
  -4   6   3        1.02        1.17      0.39 o 
  -3   6   3        1.90        0.67      0.21 o 
  -2   6   3       64.78       71.35      1.20 o 
  -1   6   3       53.57       58.87      1.10 o 
   0   6   3      100.11      115.27      1.35 o 
   1   6   3       53.66       59.85      0.93 o 
   2   6   3       64.60       74.03      1.14 o 
   3   6   3        1.89        1.38      0.32 o 
   4   6   3        1.03        0.95      0.34 o 
   5   6   3        3.98        3.85      0.58 o 
   6   6   3        0.61        0.76      0.53 o 
  -5   7   3        1.60        1.08      0.49 o 
  -4   7   3        1.18        1.09      0.39 o 
  -3   7   3        1.47        1.52      0.54 o 
  -2   7   3       79.59       81.65      1.37 o 
  -1   7   3        2.31        2.28      0.17 o 
   0   7   3       49.65       47.53      0.64 o 
   1   7   3        2.33        1.87      0.36 o 
   2   7   3       79.56       85.34      1.58 o 
   3   7   3        1.47        1.60      0.37 o 
   4   7   3        1.19        1.29      0.31 o 
   5   7   3        1.59        1.70      0.63 o 
  -5   8   3        4.21        5.12      0.63 o 
  -4   8   3        0.07       -0.34      0.34 o 
  -3   8   3       34.31       33.45      0.74 o 
  -2   8   3       67.86       65.41      1.13 o 
  -1   8   3       16.52       14.99      0.34 o 
   0   8   3       36.55       41.03      0.65 o 
   1   8   3       16.58       13.63      1.03 o 
   2   8   3       67.90       67.46      1.34 o 
   3   8   3       34.36       33.04      1.44 o 
   4   8   3        0.07       -0.02      0.44 o 
   5   8   3        4.22        5.98      0.68 o 
  -5   9   3        2.01        1.71      0.53 o 
  -4   9   3        1.45        1.30      0.45 o 
  -3   9   3       10.61       10.15      0.43 o 
  -2   9   3        8.15        7.21      0.37 o 
  -1   9   3        7.76        6.91      0.30 o 
   0   9   3       78.21       79.22      1.12 o 
   1   9   3        7.74        7.33      0.53 o 
   2   9   3        8.13        8.38      0.39 o 
   3   9   3       10.58       10.85      0.45 o 
   4   9   3        1.45        1.22      0.56 o 
   5   9   3        2.01        2.03      0.77 o 
  -4  10   3        0.91        1.12      0.48 o 
  -3  10   3       13.36       14.04      0.57 o 
  -2  10   3        1.62        1.44      0.23 o 
  -1  10   3       31.58       31.02      0.61 o 
   0  10   3       11.13       15.54      0.54 o 
   1  10   3       31.53       30.00      0.99 o 
   2  10   3        1.62        1.69      0.44 o 
   3  10   3       13.37       13.28      0.57 o 
   4  10   3        0.91        0.91      0.39 o 
  -4  11   3        3.25        3.34      0.84 o 
  -3  11   3        1.76        2.74      0.30 o 
  -2  11   3       10.22       10.85      0.42 o 
  -1  11   3       15.59       15.52      0.45 o 
   0  11   3        6.34        7.42      0.51 o 
   1  11   3       15.62       16.78      1.02 o 
   2  11   3       10.22       10.93      0.63 o 
   3  11   3        1.77        3.18      0.43 o 
   4  11   3        3.26        4.29      0.74 o 
  -3  12   3        1.44        1.53      0.37 o 
  -2  12   3        4.56        4.34      0.34 o 
  -1  12   3        2.23        2.35      0.30 o 
   0  12   3        0.91        0.57      0.38 o 
   1  12   3        2.24        2.44      0.44 o 
   2  12   3        4.55        3.58      0.52 o 
   3  12   3        1.44        1.45      0.50 o 
  -2  13   3        0.26        0.07      0.32 o 
  -1  13   3        1.92        1.48      0.68 o 
   0  13   3        0.26       -0.04      0.44 o 
   1  13   3        1.91        0.74      0.47 o 
   2  13   3        0.26       -0.31      0.40 o 
   0   0   4     1132.74     1222.43     31.25 o 
   1   0   4     1616.01     1429.09     21.91 o 
   2   0   4        2.49        2.71      0.22 o 
   3   0   4        5.16        3.04      0.48 o 
   4   0   4       28.17       37.27      0.85 o 
   5   0   4       48.00       47.02      1.14 o 
   6   0   4        0.00       -0.48      0.48 o 
  -6   1   4        0.19       -0.31      0.46 o 
  -5   1   4       17.66       16.57      0.65 o 
  -4   1   4       42.03       42.07      1.29 o 
  -3   1   4       44.41       37.45      0.63 o 
  -2   1   4      339.61      310.20      4.92 o 
  -1   1   4      105.81      106.16      1.19 o 
   0   1   4      777.95      900.39     20.42 o 
   1   1   4      105.82      111.80      1.55 o 
   2   1   4      339.57      309.54      3.37 o 
   3   1   4       44.45       37.69      0.67 o 
   4   1   4       42.07       43.43      0.80 o 
   5   1   4       17.66       15.79      1.57 o 
   6   1   4        0.20        0.60      0.51 o 
  -6   2   4        2.36        2.71      0.51 o 
  -5   2   4        1.75        1.81      0.37 o 
  -4   2   4        4.87        7.03      0.78 o 
  -3   2   4       65.80       62.47      1.16 o 
  -2   2   4      422.64      417.35      5.69 o 
  -1   2   4     1821.11     1834.09     19.72 o 
   0   2   4        1.95        3.48      0.12 o 
   1   2   4     1821.79     1959.18     27.36 o 
   2   2   4      422.34      429.83      5.65 o 
   3   2   4       65.64       60.29      0.83 o 
   4   2   4        4.86        6.72      0.42 o 
   5   2   4        1.75        2.31      0.48 o 
   6   2   4        2.36        2.63      0.80 o 
  -6   3   4        4.94        6.03      0.65 o 
  -5   3   4        4.65        3.73      1.27 o 
  -4   3   4       52.61       56.31      1.51 o 
  -3   3   4        4.91        3.93      0.41 o 
  -2   3   4      101.41       95.15      1.84 o 
  -1   3   4      633.31      620.78      7.37 o 
   0   3   4     3278.85     3177.90     42.17 o 
   1   3   4      633.88      649.77      8.54 o 
   2   3   4      101.33       97.85      1.68 o 
   3   3   4        4.91        3.71      0.28 o 
   4   3   4       52.63       55.18      0.96 o 
   5   3   4        4.66        3.92      1.07 o 
   6   3   4        4.94        5.78      1.08 o 
  -6   4   4        1.43        1.11      0.64 o 
  -5   4   4       16.32       14.02      0.76 o 
  -4   4   4       38.22       38.46      1.88 o 
  -3   4   4      134.17      144.43      2.49 o 
  -2   4   4      145.67      163.75      5.13 o 
  -1   4   4     1282.41     1244.91     13.44 o 
   0   4   4      474.79      478.76      5.77 o 
   1   4   4     1282.16     1267.09     16.56 o 
   2   4   4      145.78      178.22      2.50 o 
   3   4   4      134.29      147.23      2.12 o 
   4   4   4       38.20       40.63      1.12 o 
   5   4   4       16.31       16.15      0.79 o 
   6   4   4        1.44        0.52      0.49 o 
  -6   5   4        1.72        2.14      0.72 o 
  -5   5   4        2.85        1.02      0.53 o 
  -4   5   4       16.90       15.50      0.98 o 
  -3   5   4       16.29       13.87      0.39 o 
  -2   5   4       13.10       15.73      0.92 o 
  -1   5   4       21.26       22.72      0.40 o 
   0   5   4        7.88       13.28      0.36 o 
   1   5   4       21.21       23.38      0.42 o 
   2   5   4       13.14       17.36      0.45 o 
   3   5   4       16.28       14.71      0.69 o 
   4   5   4       16.89       16.83      1.38 o 
   5   5   4        2.84        2.27      0.47 o 
   6   5   4        1.72        1.55      0.92 o 
  -6   6   4        0.30       -0.13      0.50 o 
  -5   6   4        4.89        5.75      0.63 o 
  -4   6   4        2.96        2.43      0.43 o 
  -3   6   4       31.26       22.42      1.04 o 
  -2   6   4        6.91        7.21      0.29 o 
  -1   6   4       72.48       64.37      0.91 o 
   0   6   4       10.94       11.78      0.27 o 
   1   6   4       72.52       63.47      2.72 o 
   2   6   4        6.92        6.86      0.26 o 
   3   6   4       31.24       25.22      0.82 o 
   4   6   4        2.98        2.75      0.45 o 
   5   6   4        4.91        5.57      0.65 o 
   6   6   4        0.30        0.66      0.47 o 
  -5   7   4        1.60        1.45      0.53 o 
  -4   7   4        2.02        2.20      0.46 o 
  -3   7   4        6.54        4.69      0.43 o 
  -2   7   4       36.14       35.82      0.71 o 
  -1   7   4       83.73       87.45      1.39 o 
   0   7   4        4.85        5.85      0.22 o 
   1   7   4       83.77       89.35      2.00 o 
   2   7   4       36.09       36.37      0.68 o 
   3   7   4        6.55        5.23      0.46 o 
   4   7   4        2.02        1.62      0.34 o 
   5   7   4        1.60        1.93      1.02 o 
  -5   8   4        6.21        7.02      0.71 o 
  -4   8   4        0.16       -0.13      0.34 o 
  -3   8   4        4.89        5.63      0.36 o 
  -2   8   4       44.05       45.61      0.87 o 
  -1   8   4        2.07        2.38      0.18 o 
   0   8   4        5.98        6.60      0.31 o 
   1   8   4        2.06        2.63      0.35 o 
   2   8   4       44.02       47.24      1.03 o 
   3   8   4        4.91        5.36      0.48 o 
   4   8   4        0.16        0.29      0.31 o 
   5   8   4        6.20        5.89      0.69 o 
  -5   9   4        1.26        1.00      0.51 o 
  -4   9   4       10.24       10.15      0.71 o 
  -3   9   4        3.29        2.91      0.31 o 
  -2   9   4        2.92        2.46      0.22 o 
  -1   9   4        1.13        1.76      0.37 o 
   0   9   4       42.52       36.87      0.83 o 
   1   9   4        1.12        1.62      0.37 o 
   2   9   4        2.92        2.24      0.48 o 
   3   9   4        3.28        3.51      0.40 o 
   4   9   4       10.25       10.11      0.58 o 
   5   9   4        1.27        1.41      0.57 o 
  -4  10   4        6.82        6.92      0.97 o 
  -3  10   4        1.97        1.64      0.27 o 
  -2  10   4        2.06        1.87      0.26 o 
  -1  10   4       43.84       43.51      0.76 o 
   0  10   4       14.22       12.89      0.49 o 
   1  10   4       43.82       45.42      1.32 o 
   2  10   4        2.05        2.40      0.72 o 
   3  10   4        1.97        1.85      0.38 o 
   4  10   4        6.83        5.84      0.68 o 
  -4  11   4        2.46        2.33      0.45 o 
  -3  11   4        3.38        4.10      0.56 o 
  -2  11   4        0.98        0.71      0.26 o 
  -1  11   4       20.45       21.11      0.96 o 
   0  11   4       26.20       24.80      1.13 o 
   1  11   4       20.46       20.24      0.83 o 
   2  11   4        0.98        0.92      0.40 o 
   3  11   4        3.37        4.03      0.53 o 
   4  11   4        2.46        2.37      0.77 o 
  -3  12   4        0.62        0.17      0.32 o 
  -2  12   4        3.87        4.06      0.34 o 
  -1  12   4        3.53        4.75      0.43 o 
   0  12   4        3.00        3.11      0.49 o 
   1  12   4        3.53        3.62      0.52 o 
   2  12   4        3.87        5.00      0.56 o 
   3  12   4        0.63        0.39      0.47 o 
  -2  13   4        3.38        3.40      0.38 o 
  -1  13   4        0.22       -0.33      0.33 o 
   0  13   4        0.28       -0.48      0.48 o 
   1  13   4        0.22       -0.18      0.47 o 
   2  13   4        3.38        3.17      0.55 o 
   1   0   5      195.93      180.15      3.00 o 
   2   0   5      190.26      239.52      3.23 o 
   3   0   5        0.75        0.12      0.19 o 
   4   0   5       38.90       44.27      1.12 o 
   5   0   5       21.55       21.97      0.69 o 
   6   0   5        1.13        1.22      0.64 o 
  -6   1   5        2.81        2.91      0.57 o 
  -5   1   5        7.61        5.99      0.57 o 
  -4   1   5       87.62       80.21      1.93 o 
  -3   1   5       98.97      102.78      2.25 o 
  -2   1   5      325.22      332.99      4.00 o 
  -1   1   5      323.87      333.06      4.49 o 
   0   1   5     1099.86     1107.73     16.59 o 
   1   1   5      323.61      347.29      4.67 o 
   2   1   5      325.17      343.03      4.64 o 
   3   1   5       99.05      103.48      1.22 o 
   4   1   5       87.74       81.56      1.31 o 
   5   1   5        7.59        6.96      0.45 o 
   6   1   5        2.80        2.67      0.57 o 
  -6   2   5        2.30        2.13      0.51 o 
  -5   2   5       18.43       19.53      1.72 o 
  -4   2   5       31.23       35.29      1.08 o 
  -3   2   5       20.00       21.67      0.72 o 
  -2   2   5      170.85      208.89      2.34 o 
  -1   2   5       38.36       35.08      0.45 o 
   0   2   5       84.42       92.87      1.29 o 
   1   2   5       38.31       38.74      1.18 o 
   2   2   5      170.73      218.74      3.00 o 
   3   2   5       20.08       21.98      0.49 o 
   4   2   5       31.21       33.92      1.43 o 
   5   2   5       18.41       19.29      0.63 o 
   6   2   5        2.30        1.80      0.86 o 
  -6   3   5        1.76        1.66      0.54 o 
  -5   3   5        1.72        1.13      0.43 o 
  -4   3   5        1.76        1.51      0.39 o 
  -3   3   5       14.95       21.54      0.54 o 
  -2   3   5      128.97      146.70      2.10 o 
  -1   3   5      359.80      405.98      4.94 o 
   0   3   5      281.86      300.17      4.00 o 
   1   3   5      359.71      417.97      6.33 o 
   2   3   5      128.58      150.85      2.13 o 
   3   3   5       14.95       22.61      0.57 o 
   4   3   5        1.76        1.97      0.24 o 
   5   3   5        1.72        0.89      0.62 o 
   6   3   5        1.77        1.57      0.86 o 
  -6   4   5        0.29       -0.44      0.44 o 
  -5   4   5        4.12        3.40      0.51 o 
  -4   4   5       10.56        9.44      0.59 o 
  -3   4   5      130.87      129.47      1.92 o 
  -2   4   5      291.39      313.61      4.35 o 
  -1   4   5      488.24      529.48      5.79 o 
   0   4   5      115.79      128.49      1.79 o 
   1   4   5      487.74      541.90      7.14 o 
   2   4   5      291.30      328.67      5.27 o 
   3   4   5      130.92      132.38      1.94 o 
   4   4   5       10.59        9.50      0.55 o 
   5   4   5        4.12        3.94      0.47 o 
   6   4   5        0.28        1.04      0.48 o 
  -6   5   5        0.74        1.22      0.56 o 
  -5   5   5        7.65        6.58      0.61 o 
  -4   5   5       42.45       38.13      1.20 o 
  -3   5   5       25.03       25.08      0.55 o 
  -2   5   5       78.97       96.09      1.71 o 
  -1   5   5      116.75      108.30      1.29 o 
   0   5   5       41.67       46.77      0.81 o 
   1   5   5      116.89      111.07      1.58 o 
   2   5   5       79.05       96.66      2.89 o 
   3   5   5       25.02       25.16      0.77 o 
   4   5   5       42.43       36.29      1.08 o 
   5   5   5        7.65        7.15      0.55 o 
   6   5   5        0.73        0.42      0.48 o 
  -6   6   5        0.40        0.73      0.59 o 
  -5   6   5        5.08        6.23      0.63 o 
  -4   6   5        7.11        6.98      0.58 o 
  -3   6   5       23.03       24.19      0.56 o 
  -2   6   5       33.05       28.31      0.47 o 
  -1   6   5      120.59      108.86      1.42 o 
   0   6   5      169.51      180.28      3.31 o 
   1   6   5      120.65      106.67      1.54 o 
   2   6   5       33.12       30.17      0.58 o 
   3   6   5       23.02       25.04      0.82 o 
   4   6   5        7.12        8.78      0.56 o 
   5   6   5        5.07        5.22      0.46 o 
   6   6   5        0.40        0.05      0.49 o 
  -5   7   5        1.56        1.36      0.49 o 
  -4   7   5        5.39        5.54      0.57 o 
  -3   7   5       10.51       11.28      0.47 o 
  -2   7   5       58.40       54.14      0.78 o 
  -1   7   5       51.85       53.89      0.81 o 
   0   7   5       34.45       32.90      0.55 o 
   1   7   5       51.76       54.55      1.05 o 
   2   7   5       58.36       57.35      1.10 o 
   3   7   5       10.51       10.37      0.58 o 
   4   7   5        5.41        5.89      0.53 o 
   5   7   5        1.57        1.64      0.46 o 
  -5   8   5        3.95        4.52      0.74 o 
  -4   8   5        0.72        0.18      0.41 o 
  -3   8   5       10.89       11.76      0.43 o 
  -2   8   5        3.74        3.73      0.24 o 
  -1   8   5       18.69       18.68      0.38 o 
   0   8   5       26.28       20.33      0.47 o 
   1   8   5       18.67       18.95      0.52 o 
   2   8   5        3.73        4.03      0.61 o 
   3   8   5       10.89       10.39      0.61 o 
   4   8   5        0.73        0.18      0.32 o 
   5   8   5        3.96        4.98      0.50 o 
  -5   9   5        2.11        2.69      0.58 o 
  -4   9   5        0.36       -0.26      0.41 o 
  -3   9   5       12.86       12.57      0.42 o 
  -2   9   5        4.79        4.92      0.26 o 
  -1   9   5        2.66        2.24      0.23 o 
   0   9   5       15.16       17.56      0.54 o 
   1   9   5        2.66        2.86      0.29 o 
   2   9   5        4.79        5.71      0.50 o 
   3   9   5       12.85       13.59      0.99 o 
   4   9   5        0.36        0.04      0.39 o 
   5   9   5        2.11        2.46      0.47 o 
  -4  10   5        1.15        1.22      0.36 o 
  -3  10   5       10.63       10.55      0.46 o 
  -2  10   5       11.02       10.56      0.39 o 
  -1  10   5       13.34       15.01      0.42 o 
   0  10   5       27.97       28.47      0.74 o 
   1  10   5       13.32       14.47      0.69 o 
   2  10   5       11.03       10.52      0.65 o 
   3  10   5       10.64       11.01      0.91 o 
   4  10   5        1.15        0.58      0.50 o 
  -4  11   5        0.46       -0.09      0.68 o 
  -3  11   5        6.11        7.62      0.46 o 
  -2  11   5       21.76       21.27      0.54 o 
  -1  11   5       15.19       18.62      0.55 o 
   0  11   5        0.04       -0.13      0.37 o 
   1  11   5       15.21       19.49      0.83 o 
   2  11   5       21.76       21.50      1.46 o 
   3  11   5        6.12        8.14      0.91 o 
   4  11   5        0.47        1.12      0.65 o 
  -3  12   5        0.80        0.40      0.34 o 
  -2  12   5        2.54        2.86      0.31 o 
  -1  12   5        8.67        9.61      0.56 o 
   0  12   5        7.51        7.39      0.64 o 
   1  12   5        8.67        9.91      0.69 o 
   2  12   5        2.54        2.04      0.52 o 
   3  12   5        0.80        0.42      0.65 o 
  -2  13   5        1.66        2.34      0.42 o 
  -1  13   5        3.16        3.39      0.54 o 
   0  13   5        4.35        5.40      1.64 o 
   1  13   5        3.15        2.77      0.56 o 
   2  13   5        1.65        3.05      0.53 o 
   0   0   6     1658.49     1848.54     47.20 o 
   1   0   6      330.19      356.40      5.54 o 
   2   0   6      317.51      395.37      6.25 o 
   3   0   6       68.52       72.16      1.00 o 
   4   0   6       85.10       99.83      1.86 o 
   5   0   6       60.97       66.19      1.40 o 
   6   0   6        6.44        5.15      0.67 o 
  -6   1   6        0.68        0.52      0.39 o 
  -5   1   6        5.45        6.35      0.50 o 
  -4   1   6       32.36       34.78      1.07 o 
  -3   1   6        1.11        1.12      0.17 o 
  -2   1   6      105.81      112.11      1.60 o 
  -1   1   6      564.88      569.94      7.63 o 
   0   1   6        3.44       10.03      0.25 o 
   1   1   6      564.59      572.65      7.67 o 
   2   1   6      105.86      116.54      1.66 o 
   3   1   6        1.09        1.41      0.14 o 
   4   1   6       32.39       34.51      0.69 o 
   5   1   6        5.44        7.08      0.46 o 
   6   1   6        0.68        0.30      0.49 o 
  -6   2   6        5.63        6.73      0.67 o 
  -5   2   6        5.20        5.71      0.47 o 
  -4   2   6       39.05       39.01      1.17 o 
  -3   2   6      139.83      140.48      2.05 o 
  -2   2   6      121.96      129.59      1.49 o 
  -1   2   6       92.50      102.05      1.30 o 
   0   2   6      793.57      813.01     12.22 o 
   1   2   6       92.71      107.40      1.71 o 
   2   2   6      121.91      135.44      1.91 o 
   3   2   6      139.78      145.10      2.10 o 
   4   2   6       39.08       38.88      0.75 o 
   5   2   6        5.19        5.86      0.43 o 
   6   2   6        5.64        7.11      1.02 o 
  -6   3   6        5.89        8.95      0.74 o 
  -5   3   6        5.90        6.80      0.62 o 
  -4   3   6       82.92       86.80      2.14 o 
  -3   3   6       32.96       28.32      0.98 o 
  -2   3   6      259.37      288.17      3.21 o 
  -1   3   6       11.27       16.83      0.35 o 
   0   3   6     2363.30     2327.02     30.32 o 
   1   3   6       11.29       17.90      0.42 o 
   2   3   6      259.26      305.88      4.17 o 
   3   3   6       33.01       30.83      0.60 o 
   4   3   6       82.87       88.60      1.66 o 
   5   3   6        5.91        7.60      0.55 o 
   6   3   6        5.90        6.06      1.00 o 
  -6   4   6        1.11        1.25      0.76 o 
  -5   4   6       14.40       14.46      1.42 o 
  -4   4   6       28.86       30.41      1.04 o 
  -3   4   6       41.30       42.40      1.18 o 
  -2   4   6       99.44       97.55      1.18 o 
  -1   4   6      571.12      657.44      7.15 o 
   0   4   6        1.37        1.28      0.14 o 
   1   4   6      571.33      658.64     13.53 o 
   2   4   6       99.51       99.91      3.02 o 
   3   4   6       41.40       41.68      1.43 o 
   4   4   6       28.83       29.03      0.93 o 
   5   4   6       14.39       14.35      0.69 o 
   6   4   6        1.10        1.22      0.74 o 
  -6   5   6        0.74        0.88      0.35 o 
  -5   5   6        1.26        0.97      0.44 o 
  -4   5   6        8.09        9.79      0.64 o 
  -3   5   6       22.16       17.80      0.71 o 
  -2   5   6        9.32        8.77      0.27 o 
  -1   5   6       33.52       29.72      0.45 o 
   0   5   6      383.53      445.39      5.93 o 
   1   5   6       33.56       29.78      0.54 o 
   2   5   6        9.36        9.51      0.68 o 
   3   5   6       22.09       18.47      0.52 o 
   4   5   6        8.11       10.26      0.59 o 
   5   5   6        1.26        1.10      0.42 o 
   6   5   6        0.74        1.13      0.54 o 
  -6   6   6        1.87        2.38      0.51 o 
  -5   6   6        6.35        6.26      0.63 o 
  -4   6   6       11.75       11.43      0.68 o 
  -3   6   6       34.07       29.48      0.67 o 
  -2   6   6       11.12        9.43      0.27 o 
  -1   6   6      203.83      218.99      2.50 o 
   0   6   6       70.62       65.80      1.08 o 
   1   6   6      203.67      220.55      4.29 o 
   3   6   6       34.02       28.66      0.91 o 
   4   6   6       11.76       11.22      0.67 o 
   5   6   6        6.37        6.63      0.58 o 
  -5   7   6        4.96        5.80      0.65 o 
  -4   7   6        4.91        4.63      0.53 o 
  -3   7   6        6.84        6.15      0.31 o 
  -2   7   6       43.96       43.77      0.67 o 
  -1   7   6       64.77       65.07      0.95 o 
   0   7   6        0.11        0.00      0.16 o 
   1   7   6       64.66       66.39      1.24 o 
   2   7   6       43.94       46.33      1.01 o 
   3   7   6        6.87        6.94      0.72 o 
   4   7   6        4.92        6.02      0.62 o 
   5   7   6        4.96        6.28      0.56 o 
  -5   8   6        0.52       -0.02      0.33 o 
  -4   8   6        2.50        2.31      0.33 o 
  -3   8   6        7.10        5.91      0.39 o 
  -2   8   6       47.90       44.23      0.69 o 
  -1   8   6       19.43       19.35      0.38 o 
   0   8   6       19.02       21.32      0.49 o 
   1   8   6       19.43       19.30      0.61 o 
   2   8   6       47.96       46.40      1.28 o 
   3   8   6        7.11        6.79      0.74 o 
   4   8   6        2.49        2.72      0.65 o 
   5   8   6        0.52        0.70      0.47 o 
  -5   9   6        1.59        1.89      0.44 o 
  -4   9   6        3.74        4.18      0.38 o 
  -3   9   6        1.48        1.19      0.25 o 
  -2   9   6        8.20        8.09      0.35 o 
  -1   9   6       17.03       15.81      0.42 o 
   0   9   6       18.29       19.59      0.57 o 
   1   9   6       16.99       17.09      0.53 o 
   2   9   6        8.20        8.38      1.40 o 
   3   9   6        1.48        1.07      0.60 o 
   4   9   6        3.74        3.26      0.56 o 
   5   9   6        1.59        1.99      0.59 o 
  -4  10   6        2.96        2.69      0.38 o 
  -3  10   6        2.80        2.66      0.40 o 
  -2  10   6        6.23        5.62      0.32 o 
  -1  10   6        9.11       11.04      0.42 o 
   0  10   6       16.88       17.64      0.57 o 
   1  10   6        9.10        9.79      0.62 o 
   2  10   6        6.20        4.78      0.53 o 
   3  10   6        2.80        3.55      0.68 o 
   4  10   6        2.97        2.74      0.69 o 
  -3  11   6        5.13        6.19      0.52 o 
  -2  11   6        0.78        1.01      0.27 o 
  -1  11   6       17.50       16.73      0.70 o 
   0  11   6       34.08       38.17      0.94 o 
   1  11   6       17.50       15.28      0.76 o 
   2  11   6        0.78        1.01      0.82 o 
   3  11   6        5.13        5.14      0.88 o 
   4  11   6        1.86        2.59      0.79 o 
  -3  12   6        0.45       -0.33      0.33 o 
  -2  12   6        7.50        9.19      0.42 o 
  -1  12   6       12.60       13.10      0.60 o 
   0  12   6        0.25        0.39      0.38 o 
   1  12   6       12.62       13.49      1.01 o 
   2  12   6        7.50        8.67      1.20 o 
   3  12   6        0.45       -0.64      0.64 o 
  -2  13   6        0.36        0.16      0.37 o 
  -1  13   6        1.19        1.71      0.41 o 
   0  13   6        0.94        1.45      0.51 o 
   1  13   6        1.19        1.91      0.54 o 
   1   0   7        1.81        3.65      0.18 o 
   2   0   7      114.25      115.74      1.92 o 
   3   0   7       50.57       54.49      0.79 o 
   4   0   7       22.90       24.27      0.68 o 
   5   0   7        6.33        6.53      0.47 o 
   6   0   7        0.12       -0.14      0.43 o 
  -6   1   7        0.17       -0.41      0.47 o 
  -5   1   7       59.27       64.51      1.41 o 
  -4   1   7       33.92       35.22      0.70 o 
  -3   1   7       89.97       96.71      1.45 o 
  -2   1   7       37.33       45.27      0.86 o 
  -1   1   7      765.41      776.36     10.38 o 
   0   1   7      939.77     1010.86     15.17 o 
   1   1   7      765.54      759.79     11.43 o 
   2   1   7       37.43       46.83      0.78 o 
   3   1   7       90.08       97.39      1.61 o 
   4   1   7       33.94       35.32      0.85 o 
   5   1   7       59.19       64.18      1.37 o 
   6   1   7        0.16       -0.02      0.67 o 
  -6   2   7       11.62       12.04      0.79 o 
  -5   2   7        6.48        6.48      0.48 o 
  -4   2   7        5.77        4.50      0.30 o 
  -3   2   7       54.40       56.98      1.19 o 
  -2   2   7       70.13       73.22      0.89 o 
  -1   2   7      576.34      689.47      9.22 o 
   0   2   7       54.78       72.30      1.20 o 
   1   2   7      576.17      720.66     10.85 o 
   2   2   7       70.09       76.63      1.14 o 
   3   2   7       54.36       57.98      1.12 o 
   4   2   7        5.80        4.66      0.34 o 
   5   2   7        6.48        7.69      0.78 o 
  -6   3   7        0.26       -0.09      0.45 o 
  -5   3   7        4.13        4.77      0.41 o 
  -4   3   7       11.80       12.47      0.57 o 
  -3   3   7       40.75       39.46      0.74 o 
  -2   3   7      306.02      308.64      3.43 o 
  -1   3   7       96.86      117.93      1.69 o 
   0   3   7      176.13      160.50      2.52 o 
   1   3   7       96.78      122.30      3.07 o 
   2   3   7      305.55      319.32      4.35 o 
   3   3   7       40.75       40.85      0.85 o 
   4   3   7       11.82       13.61      0.48 o 
   5   3   7        4.13        4.80      0.68 o 
   6   3   7        0.26        0.69      0.83 o 
  -6   4   7        2.41        3.19      1.05 o 
  -5   4   7        4.87        5.42      0.40 o 
  -4   4   7       66.62       62.29      1.27 o 
  -3   4   7       55.69       51.35      0.92 o 
  -2   4   7       52.76       51.09      1.03 o 
  -1   4   7      196.54      180.26      3.99 o 
   0   4   7       37.52       60.53      1.05 o 
   1   4   7      196.33      189.65      3.15 o 
   2   4   7       52.79       53.78      2.18 o 
   3   4   7       55.75       52.12      1.03 o 
   4   4   7       66.66       63.41      2.28 o 
   5   4   7        4.88        5.33      0.76 o 
   6   4   7        2.41        2.35      0.89 o 
  -6   5   7        0.72        0.56      0.77 o 
  -5   5   7        7.58        8.02      0.43 o 
  -4   5   7       15.34       13.69      0.47 o 
  -3   5   7       43.44       45.77      0.87 o 
  -2   5   7      174.78      153.03      1.80 o 
  -1   5   7      121.11      117.40      1.54 o 
   0   5   7       68.81       83.39      1.24 o 
   1   5   7      120.99      120.12      2.18 o 
   2   5   7      174.90      154.29      3.09 o 
   4   5   7       15.32       12.45      0.88 o 
   5   5   7        7.58       10.34      0.95 o 
   6   5   7        0.72        0.19      0.76 o 
  -6   6   7        0.69        1.31      0.50 o 
  -5   6   7        1.76        2.51      0.35 o 
  -4   6   7        6.74        5.47      0.37 o 
  -3   6   7       45.36       50.82      0.96 o 
  -2   6   7      115.14      123.76      1.66 o 
  -1   6   7      175.16      193.00      2.46 o 
   0   6   7        0.01       -0.13      0.13 o 
   1   6   7      175.17      195.01      3.17 o 
   2   6   7      115.12      123.68      2.55 o 
   3   6   7       45.25       50.91      1.93 o 
   4   6   7        6.74        6.94      0.75 o 
   5   6   7        1.76        2.54      0.68 o 
  -5   7   7        4.37        4.54      0.41 o 
  -4   7   7        0.08        0.05      0.26 o 
  -3   7   7       11.71       11.57      0.64 o 
  -2   7   7       18.66       14.19      0.34 o 
  -1   7   7       96.39       90.20      1.40 o 
   0   7   7      103.25       91.50      1.39 o 
   1   7   7       96.23       91.16      1.62 o 
   3   7   7       11.74       11.96      0.87 o 
   4   7   7        0.08        0.33      0.52 o 
   5   7   7        4.38        3.86      0.77 o 
  -5   8   7        0.55        0.10      0.36 o 
  -4   8   7        1.61        2.02      0.34 o 
  -3   8   7        9.02        7.55      0.40 o 
  -2   8   7       54.46       54.36      0.80 o 
  -1   8   7        4.37        3.98      0.23 o 
   0   8   7       43.34       42.33      0.78 o 
   1   8   7        4.37        4.05      0.31 o 
   2   8   7       54.47       58.48      1.73 o 
   3   8   7        9.03        9.36      0.85 o 
   4   8   7        1.61        2.82      0.63 o 
   5   8   7        0.55        0.94      0.52 o 
  -5   9   7        0.63        0.36      0.79 o 
  -4   9   7        0.76        0.55      0.32 o 
  -3   9   7       17.03       15.77      0.54 o 
  -2   9   7       34.60       34.54      0.81 o 
  -1   9   7        6.78        5.77      0.33 o 
   0   9   7       12.18       12.82      0.48 o 
   1   9   7        6.79        6.21      0.37 o 
   2   9   7       34.60       33.24      1.08 o 
   3   9   7       17.03       15.95      1.06 o 
   4   9   7        0.76        0.63      0.63 o 
   5   9   7        0.63       -0.01      1.14 o 
  -4  10   7        1.47        1.18      0.36 o 
  -3  10   7        0.25       -0.32      0.33 o 
  -2  10   7       10.12       11.60      0.40 o 
  -1  10   7       14.53       14.06      0.46 o 
   0  10   7        6.23        5.33      0.39 o 
   1  10   7       14.54       15.57      0.54 o 
   2  10   7       10.11       10.20      0.88 o 
   3  10   7        0.25        1.20      0.59 o 
   4  10   7        1.48        0.47      0.72 o 
  -3  11   7        7.17        7.18      0.53 o 
  -2  11   7       10.23       10.60      0.42 o 
  -1  11   7        1.30        1.33      0.46 o 
   0  11   7       22.29       23.97      0.72 o 
   1  11   7        1.30        1.04      0.41 o 
   2  11   7       10.23       11.91      0.74 o 
   3  11   7        7.18        6.65      0.93 o 
  -3  12   7        2.51        3.34      0.81 o 
  -2  12   7        2.16        3.14      0.43 o 
  -1  12   7        5.49        5.44      0.45 o 
   0  12   7        2.45        2.30      0.58 o 
   1  12   7        5.48        4.58      0.59 o 
   2  12   7        2.16        3.15      0.60 o 
   3  12   7        2.52        3.80      0.87 o 
  -1  13   7        6.09        7.92      0.54 o 
   0  13   7        6.65        8.61      0.70 o 
   1  13   7        6.08        6.81      0.68 o 
   0   0   8       99.63      135.67      3.66 o 
   1   0   8      121.27      130.05      2.12 o 
   2   0   8        0.75        0.17      0.14 o 
   3   0   8        7.74        8.40      0.36 o 
   4   0   8       48.16       45.31      1.02 o 
   5   0   8       16.16       15.78      0.63 o 
   6   0   8        0.92        0.09      0.67 o 
  -6   1   8        2.80        2.23      0.53 o 
  -5   1   8       17.23       19.37      0.69 o 
  -4   1   8        6.77        6.26      0.32 o 
  -3   1   8       39.44       41.39      0.73 o 
  -2   1   8      125.57      123.66      2.06 o 
  -1   1   8      842.69      982.53     14.18 o 
   0   1   8      824.42     1030.49     15.47 o 
   1   1   8      841.99      976.18     14.66 o 
   2   1   8      125.64      124.20      1.78 o 
   3   1   8       39.43       41.68      0.73 o 
   4   1   8        6.74        7.22      0.41 o 
   5   1   8       17.21       20.17      0.70 o 
   6   1   8        2.80        1.44      0.74 o 
  -6   2   8        5.99        7.17      0.67 o 
  -5   2   8        7.78        8.55      0.52 o 
  -4   2   8        4.18        3.91      0.29 o 
  -3   2   8       42.47       41.05      0.75 o 
  -2   2   8      103.94      113.83      2.22 o 
  -1   2   8      188.97      217.87      3.00 o 
   0   2   8       17.56       13.08      0.34 o 
   1   2   8      189.09      218.72      3.40 o 
   2   2   8      104.28      119.21      1.71 o 
   3   2   8       42.49       41.99      0.89 o 
   4   2   8        4.20        4.56      0.34 o 
   5   2   8        7.80        9.36      0.62 o 
  -6   3   8        0.06        0.49      0.52 o 
  -5   3   8       17.62       20.12      0.66 o 
  -4   3   8       38.89       40.16      0.82 o 
  -3   3   8       24.13       22.28      0.52 o 
  -2   3   8      105.55       92.35      1.23 o 
  -1   3   8      156.37      168.43      2.52 o 
   0   3   8       38.66       50.74      0.90 o 
   1   3   8      156.45      174.57      2.75 o 
   2   3   8      105.54       97.59      1.61 o 
   3   3   8       24.12       22.28      0.57 o 
   4   3   8       38.81       40.04      0.91 o 
   5   3   8       17.63       19.48      1.18 o 
  -6   4   8        4.29        4.96      0.98 o 
  -5   4   8        4.48        4.51      0.38 o 
  -4   4   8        1.93        1.43      0.33 o 
  -3   4   8       29.18       32.03      0.68 o 
  -2   4   8      159.92      148.59      1.74 o 
  -1   4   8      111.00      121.23      1.76 o 
   0   4   8       42.95       45.07      0.73 o 
   1   4   8      111.04      125.06      2.68 o 
   2   4   8      159.77      145.79      2.94 o 
   3   4   8       29.21       31.41      0.72 o 
   4   4   8        1.93        2.06      0.92 o 
   5   4   8        4.49        5.04      0.76 o 
  -6   5   8        0.08       -0.08      0.53 o 
  -5   5   8        0.64        0.46      0.31 o 
  -4   5   8       30.10       30.47      0.73 o 
  -3   5   8       22.00       18.98      0.51 o 
  -2   5   8       23.74       23.66      0.41 o 
  -1   5   8      218.60      210.70      2.65 o 
   0   5   8       77.81       78.04      1.18 o 
   1   5   8      218.66      215.78      3.45 o 
   2   5   8       23.75       25.67      1.70 o 
   3   5   8       22.03       18.65      0.65 o 
   4   5   8       30.13       28.33      1.39 o 
   5   5   8        0.64        1.06      0.63 o 
  -5   6   8        1.06        1.62      0.34 o 
  -4   6   8        9.03       10.87      0.47 o 
  -3   6   8       23.52       23.29      0.59 o 
  -2   6   8       62.20       59.87      0.91 o 
  -1   6   8       12.40       12.08      0.31 o 
   0   6   8        1.69        2.84      0.20 o 
   1   6   8       12.35       12.15      0.41 o 
   2   6   8       62.18       60.37      1.40 o 
   4   6   8        9.04        9.89      0.88 o 
   5   6   8        1.06        1.96      0.66 o 
  -5   7   8        1.66        1.40      0.35 o 
  -4   7   8        9.54        9.88      0.44 o 
  -3   7   8       35.58       32.18      0.74 o 
  -2   7   8       57.00       54.53      0.80 o 
  -1   7   8       46.04       45.15      0.77 o 
   0   7   8        1.16        0.96      0.19 o 
   1   7   8       45.94       44.77      0.93 o 
   2   7   8       56.97       54.19      1.31 o 
   3   7   8       35.65       31.57      1.46 o 
   4   7   8        9.55       11.80      0.98 o 
   5   7   8        1.65        2.20      0.71 o 
  -5   8   8        0.39        0.32      0.33 o 
  -4   8   8        2.01        1.34      0.30 o 
  -3   8   8        9.10       10.34      0.46 o 
  -2   8   8        7.91        9.79      0.32 o 
  -1   8   8        7.25        6.47      0.39 o 
   0   8   8        8.80        8.81      0.39 o 
   1   8   8        7.26        6.50      0.43 o 
   2   8   8        7.93        9.85      0.69 o 
   3   8   8        9.10        9.81      0.86 o 
   4   8   8        2.01        2.43      0.64 o 
   5   8   8        0.39       -0.41      0.55 o 
  -4   9   8        0.64        1.74      0.49 o 
  -3   9   8        9.91        9.26      0.46 o 
  -2   9   8        6.98        5.74      0.31 o 
  -1   9   8       22.19       23.62      0.57 o 
   0   9   8       45.68       45.80      1.00 o 
   1   9   8       22.18       24.60      0.67 o 
   2   9   8        6.99        4.96      0.72 o 
   3   9   8        9.91        9.42      0.92 o 
   4   9   8        0.64        0.87      0.65 o 
  -4  10   8        3.46        3.22      0.39 o 
  -3  10   8        2.04        2.42      0.38 o 
  -2  10   8       10.24       11.16      0.45 o 
  -1  10   8       13.62       13.25      0.54 o 
   0  10   8        2.85        3.46      0.44 o 
   1  10   8       13.59       12.91      0.51 o 
   2  10   8       10.22       10.44      0.63 o 
   3  10   8        2.04        2.04      0.63 o 
   4  10   8        3.46        2.92      0.72 o 
  -3  11   8        1.55        1.72      0.54 o 
  -2  11   8        1.25        1.00      0.31 o 
  -1  11   8        3.17        3.67      0.40 o 
   0  11   8        4.11        2.83      0.36 o 
   1  11   8        3.16        2.71      0.49 o 
   2  11   8        1.25        1.11      0.47 o 
   3  11   8        1.56        0.63      0.67 o 
  -2  12   8        3.25        4.56      0.47 o 
  -1  12   8        1.41        1.61      0.38 o 
   0  12   8        0.21       -0.25      0.43 o 
   1  12   8        1.42        1.56      0.51 o 
   2  12   8        3.24        4.02      0.58 o 
  -1  13   8        3.01        2.52      0.43 o 
   0  13   8        1.03        0.95      0.51 o 
   1  13   8        3.01        3.44      0.57 o 
   1   0   9       26.29       44.76      0.80 o 
   2   0   9       99.99      129.85      2.15 o 
   3   0   9        7.44        7.22      0.29 o 
   4   0   9       39.19       34.36      0.86 o 
   5   0   9       13.20       12.32      0.57 o 
   6   0   9        1.33        0.39      0.69 o 
  -6   1   9        1.76        0.96      0.51 o 
  -5   1   9       14.99       15.72      0.64 o 
  -4   1   9        4.09        3.26      0.27 o 
  -3   1   9        8.05        8.14      0.35 o 
  -2   1   9       68.78       74.69      1.33 o 
  -1   1   9      558.10      649.31      9.65 o 
   0   1   9      522.67      587.54      8.89 o 
   1   1   9      557.62      642.04     11.65 o 
   2   1   9       68.81       74.04      1.14 o 
   3   1   9        8.07        8.76      0.47 o 
   4   1   9        4.09        3.13      0.32 o 
   5   1   9       14.96       14.96      0.61 o 
   6   1   9        1.77        0.66      0.67 o 
  -6   2   9        2.22        3.82      1.07 o 
  -5   2   9        1.75        1.82      0.37 o 
  -4   2   9       23.91       27.41      0.75 o 
  -3   2   9       14.23       15.26      0.48 o 
  -2   2   9       38.41       37.14      0.82 o 
  -1   2   9      123.06      144.19      2.11 o 
   0   2   9     1072.17     1127.00     16.93 o 
   1   2   9      122.96      141.37      2.26 o 
   2   2   9       38.36       38.75      0.83 o 
   3   2   9       14.25       15.70      0.49 o 
   4   2   9       23.94       28.29      0.90 o 
   5   2   9        1.75        1.29      0.34 o 
  -6   3   9        5.96        8.71      0.77 o 
  -5   3   9        8.55        9.24      0.68 o 
  -4   3   9       16.37       16.78      0.51 o 
  -3   3   9       31.78       29.11      0.81 o 
  -2   3   9       15.01       18.55      0.42 o 
  -1   3   9       77.67       80.37      1.41 o 
   0   3   9        0.35       -0.08      0.13 o 
   1   3   9       77.73       79.92      1.35 o 
   2   3   9       14.98       20.39      0.47 o 
   3   3   9       31.76       28.05      0.67 o 
   4   3   9       16.36       15.92      0.64 o 
   5   3   9        8.55        9.43      0.94 o 
  -6   4   9        2.23        3.30      0.63 o 
  -5   4   9        4.20        5.04      0.39 o 
  -4   4   9       17.03       14.65      0.49 o 
  -3   4   9       64.55       67.87      1.15 o 
  -2   4   9      107.12      107.64      1.59 o 
  -1   4   9       69.26       72.77      1.28 o 
   0   4   9      346.16      347.80      5.35 o 
   1   4   9       69.18       73.06      1.26 o 
   2   4   9      107.10      110.19      2.31 o 
   3   4   9       64.64       67.11      1.29 o 
   4   4   9       17.05       15.08      0.67 o 
   5   4   9        4.20        5.51      0.81 o 
  -6   5   9        0.13       -0.11      0.74 o 
  -5   5   9        4.73        4.91      0.40 o 
  -4   5   9        2.50        2.01      0.29 o 
  -3   5   9       20.67       20.44      0.53 o 
  -2   5   9        7.63        4.14      0.22 o 
  -1   5   9       61.24       63.09      0.91 o 
   0   5   9        1.06        0.28      0.26 o 
   1   5   9       61.17       62.95      1.13 o 
   2   5   9        7.62        4.93      0.35 o 
   3   5   9       20.62       21.06      0.72 o 
   4   5   9        2.50        1.36      0.60 o 
   5   5   9        4.75        4.78      0.80 o 
  -5   6   9        0.87        0.45      0.44 o 
  -4   6   9        9.37        9.15      0.44 o 
  -3   6   9       13.22       13.66      0.47 o 
  -2   6   9       17.64       14.35      0.42 o 
  -1   6   9       32.60       33.40      0.57 o 
   0   6   9        1.33        1.02      0.18 o 
   1   6   9       32.56       33.30      0.89 o 
   2   6   9       17.63       15.13      0.57 o 
   3   6   9       13.20       15.06      0.62 o 
   4   6   9        9.37        8.64      0.86 o 
   5   6   9        0.87        1.94      0.70 o 
  -5   7   9        1.04        0.96      0.34 o 
  -4   7   9        4.28        4.45      0.36 o 
  -3   7   9       34.36       35.61      0.79 o 
  -2   7   9       36.88       41.21      0.81 o 
  -1   7   9       21.21       20.67      0.61 o 
   0   7   9        7.52        8.55      0.42 o 
   1   7   9       21.19       21.49      0.58 o 
   2   7   9       36.94       41.03      1.08 o 
   3   7   9       34.38       32.71      1.52 o 
   4   7   9        4.28        4.09      0.73 o 
   5   7   9        1.04        1.68      0.72 o 
  -5   8   9        0.05       -0.33      0.33 o 
  -4   8   9        2.05        2.14      0.34 o 
  -3   8   9        5.46        5.02      0.35 o 
  -2   8   9      112.53      114.01      1.60 o 
  -1   8   9        7.73        8.56      0.35 o 
   0   8   9        4.08        2.24      0.36 o 
   1   8   9        7.74        8.50      0.40 o 
   2   8   9      112.54      116.20      2.50 o 
   3   8   9        5.46        4.98      0.76 o 
   4   8   9        2.04        1.83      0.67 o 
   5   8   9        0.05        0.23      0.66 o 
  -4   9   9        1.35        1.47      0.35 o 
  -3   9   9        1.00        1.01      0.27 o 
  -2   9   9        8.44        9.36      0.40 o 
  -1   9   9        5.39        5.73      0.34 o 
   0   9   9       10.92       11.05      0.60 o 
   1   9   9        5.40        6.03      0.46 o 
   2   9   9        8.42        9.45      0.91 o 
   3   9   9        1.00        1.40      0.63 o 
   4   9   9        1.35        1.20      0.61 o 
  -4  10   9        1.87        1.41      0.35 o 
  -3  10   9        7.83        8.62      0.55 o 
  -2  10   9        0.94        1.05      0.27 o 
  -1  10   9        2.67        2.87      0.36 o 
   0  10   9        2.70        1.37      0.31 o 
   1  10   9        2.67        1.89      0.32 o 
   2  10   9        0.94        1.16      0.57 o 
   3  10   9        7.84        9.44      1.01 o 
   4  10   9        1.88        2.13      0.72 o 
  -3  11   9        6.93        7.11      1.77 o 
  -2  11   9        0.10        0.49      0.35 o 
  -1  11   9        3.11        1.91      0.35 o 
   0  11   9        2.88        3.18      0.37 o 
   1  11   9        3.10        2.49      0.47 o 
   2  11   9        0.10       -0.10      0.51 o 
   3  11   9        6.94        9.10      1.07 o 
  -2  12   9        1.04        0.78      0.46 o 
  -1  12   9        2.43        3.47      0.41 o 
   0  12   9        3.41        4.44      0.51 o 
   1  12   9        2.42        2.94      0.54 o 
   2  12   9        1.04        1.55      0.76 o 
  -1  13   9        8.65       11.71      0.66 o 
   0  13   9        0.13        0.54      0.47 o 
   0   0  10      765.19      802.52     20.67 o 
   1   0  10      199.85      254.67      3.94 o 
   2   0  10       43.42       50.55      0.95 o 
   3   0  10       60.83       59.22      1.00 o 
   4   0  10       42.91       50.92      1.24 o 
   5   0  10        4.17        4.42      0.44 o 
   6   0  10        0.00       -0.09      0.64 o 
  -6   1  10        0.40        0.13      0.64 o 
  -5   1  10        5.90        5.74      0.48 o 
  -4   1  10        5.77        5.72      0.42 o 
  -3   1  10       29.57       29.82      0.69 o 
  -2   1  10        9.71       10.09      0.34 o 
  -1   1  10       17.14       19.65      0.44 o 
   0   1  10      200.99      228.87      3.57 o 
   1   1  10       17.04       20.72      0.48 o 
   2   1  10        9.74       10.40      0.29 o 
   3   1  10       29.54       29.80      0.73 o 
   4   1  10        5.75        5.91      0.39 o 
   5   1  10        5.90        6.04      0.45 o 
   6   1  10        0.40       -0.59      0.59 o 
  -6   2  10        1.79        1.66      0.56 o 
  -5   2  10        2.80        1.92      0.55 o 
  -4   2  10        5.70        5.87      0.41 o 
  -3   2  10        2.42        2.92      0.28 o 
  -2   2  10       37.60       37.26      1.02 o 
  -1   2  10       66.21       60.67      0.94 o 
   0   2  10       15.84       21.05      0.48 o 
   1   2  10       66.19       59.55      1.06 o 
   2   2  10       37.69       39.62      0.82 o 
   3   2  10        2.43        3.08      0.28 o 
   4   2  10        5.71        5.35      0.57 o 
   5   2  10        2.80        2.72      0.36 o 
  -6   3  10        0.96        1.28      0.55 o 
  -5   3  10        8.18        7.54      0.64 o 
  -4   3  10        3.29        3.24      0.31 o 
  -3   3  10       16.82       13.87      0.48 o 
  -2   3  10       67.56       61.97      1.51 o 
  -1   3  10        9.30        9.45      0.59 o 
   0   3  10        4.68        5.11      0.26 o 
   1   3  10        9.32       10.08      0.33 o 
   2   3  10       67.55       60.54      1.47 o 
   3   3  10       16.81       14.49      0.47 o 
   4   3  10        3.28        3.92      0.35 o 
   5   3  10        8.19        6.27      0.80 o 
  -6   4  10        0.99       -0.04      0.72 o 
  -5   4  10        0.13        0.03      0.30 o 
  -4   4  10       18.70       18.14      0.54 o 
  -3   4  10       17.94       17.01      0.55 o 
  -2   4  10        2.78        1.80      0.18 o 
  -1   4  10       16.03       13.21      0.40 o 
   0   4  10       68.89       82.92      1.43 o 
   1   4  10       16.05       13.21      0.38 o 
   2   4  10        2.79        1.94      0.28 o 
   3   4  10       17.97       17.99      0.70 o 
   4   4  10       18.70       17.88      0.71 o 
   5   4  10        0.14        0.33      0.52 o 
  -5   5  10        2.95        2.97      0.37 o 
  -4   5  10       15.71       18.52      0.55 o 
  -3   5  10        9.78       10.11      0.48 o 
  -2   5  10       23.33       20.01      0.41 o 
  -1   5  10        8.52        7.39      0.26 o 
   0   5  10       50.66       40.71      0.82 o 
   1   5  10        8.55        7.62      0.32 o 
   2   5  10       23.33       21.48      0.69 o 
   3   5  10        9.74        9.75      0.67 o 
   4   5  10       15.73       17.24      1.11 o 
   5   5  10        2.95        4.49      0.81 o 
  -5   6  10        0.22       -0.07      0.46 o 
  -4   6  10        5.60        5.43      0.39 o 
  -3   6  10        8.40        7.30      0.45 o 
  -2   6  10       14.06       12.77      0.35 o 
  -1   6  10       49.40       46.67      0.74 o 
   0   6  10        2.08        2.64      0.26 o 
   1   6  10       49.28       47.35      1.17 o 
   2   6  10       14.06       13.96      0.57 o 
   3   6  10        8.40        7.85      0.91 o 
   4   6  10        5.61        5.74      0.81 o 
   5   6  10        0.22       -0.40      0.60 o 
  -5   7  10        0.36        0.16      0.61 o 
  -4   7  10        0.52        0.65      0.30 o 
  -3   7  10       51.50       52.93      1.60 o 
  -2   7  10        0.97        0.59      0.24 o 
  -1   7  10       52.32       55.09      0.86 o 
   0   7  10       57.44       49.10      0.87 o 
   1   7  10       52.25       54.95      1.34 o 
   2   7  10        0.96        1.30      0.33 o 
   3   7  10       51.53       49.38      1.99 o 
   4   7  10        0.52        0.39      0.60 o 
   5   7  10        0.36       -0.36      0.60 o 
  -5   8  10        0.07        0.02      0.40 o 
  -4   8  10        0.92        0.77      0.33 o 
  -3   8  10        3.62        3.63      0.39 o 
  -2   8  10        7.36        7.60      0.38 o 
  -1   8  10       12.46       12.61      0.49 o 
   0   8  10       11.20       12.00      0.47 o 
   1   8  10       12.46       12.78      0.56 o 
   2   8  10        7.36        7.41      0.49 o 
   3   8  10        3.63        5.60      0.81 o 
   4   8  10        0.92        0.91      0.59 o 
   5   8  10        0.07        0.28      0.66 o 
  -4   9  10        0.70        0.47      0.30 o 
  -3   9  10        2.30        1.43      0.34 o 
  -2   9  10        3.48        3.30      0.47 o 
  -1   9  10        2.95        3.47      0.30 o 
   0   9  10        0.08       -0.25      0.25 o 
   1   9  10        2.95        3.24      0.32 o 
   2   9  10        3.47        3.08      0.69 o 
   3   9  10        2.30        2.15      0.69 o 
   4   9  10        0.71        0.51      0.63 o 
  -4  10  10        3.20        3.85      0.61 o 
  -3  10  10        2.86        2.40      0.48 o 
  -2  10  10        3.56        3.16      0.57 o 
  -1  10  10        6.58        7.03      0.55 o 
   0  10  10        0.91        0.96      0.51 o 
   1  10  10        6.56        7.15      0.44 o 
   2  10  10        3.56        2.03      0.61 o 
   3  10  10        2.86        1.99      0.76 o 
   4  10  10        3.21        4.38      0.86 o 
  -3  11  10        1.63        2.13      0.55 o 
  -2  11  10        0.15        0.18      0.35 o 
  -1  11  10        2.23        1.67      0.42 o 
   0  11  10        6.42        6.88      0.62 o 
   1  11  10        2.22        1.98      0.49 o 
   2  11  10        0.15       -0.34      0.54 o 
   3  11  10        1.63        2.89      0.81 o 
  -2  12  10        1.95        2.59      0.58 o 
  -1  12  10        2.48        2.82      0.41 o 
   0  12  10        0.59        0.07      0.32 o 
   1  12  10        2.48        2.91      1.00 o 
   2  12  10        1.95        2.91      0.84 o 
   0  13  10        2.32        4.28      0.89 o 
   1   0  11        0.74        0.28      0.14 o 
   2   0  11        0.08        0.92      0.18 o 
   3   0  11       12.95       11.85      0.46 o 
   4   0  11        1.71        2.33      0.33 o 
   5   0  11        7.50       10.02      0.56 o 
   6   0  11        0.05       -0.16      0.38 o 
  -6   1  11        0.67        0.14      0.74 o 
  -5   1  11        4.29        4.49      0.45 o 
  -4   1  11       39.75       39.23      0.97 o 
  -3   1  11       93.05       85.18      1.56 o 
  -2   1  11       35.61       36.59      0.85 o 
  -1   1  11      318.91      309.56      4.78 o 
   0   1  11      210.83      210.78      3.31 o 
   1   1  11      318.81      307.77      4.91 o 
   2   1  11       35.68       37.48      0.67 o 
   3   1  11       93.12       86.63      1.79 o 
   4   1  11       39.79       39.04      0.98 o 
   5   1  11        4.27        4.16      0.53 o 
   6   1  11        0.67        0.24      0.48 o 
  -6   2  11        0.35       -0.28      0.48 o 
  -5   2  11        1.05        0.23      0.34 o 
  -4   2  11       21.55       17.02      0.57 o 
  -3   2  11       10.15       11.29      0.43 o 
  -2   2  11       19.44       18.89      0.64 o 
  -1   2  11       55.84       44.49      0.84 o 
   0   2  11      342.80      373.60      5.74 o 
   1   2  11       55.80       46.29      0.88 o 
   2   2  11       19.44       17.73      0.46 o 
   3   2  11       10.14       12.18      0.45 o 
   4   2  11       21.52       17.58      0.69 o 
   5   2  11        1.04        0.74      0.34 o 
   6   2  11        0.35       -0.01      0.65 o 
  -6   3  11        4.43        5.57      0.69 o 
  -5   3  11        1.78        2.22      0.51 o 
  -4   3  11        7.99        7.70      0.46 o 
  -3   3  11        8.85        9.23      0.40 o 
  -2   3  11       59.50       59.46      1.15 o 
  -1   3  11       12.67       11.32      0.60 o 
   0   3  11      102.67      100.25      1.69 o 
   1   3  11       12.64       12.68      0.37 o 
   2   3  11       59.46       58.91      1.40 o 
   3   3  11        8.86        8.95      0.38 o 
   4   3  11        7.99        7.60      0.43 o 
   5   3  11        1.79        2.05      0.66 o 
   6   3  11        4.42        6.51      0.95 o 
  -5   4  11        2.34        1.92      0.38 o 
  -4   4  11        9.07        9.40      0.50 o 
  -3   4  11       22.58       23.59      0.67 o 
  -2   4  11        2.60        1.84      0.25 o 
  -1   4  11      122.93      131.17      2.37 o 
   0   4  11      134.52      125.08      2.07 o 
   1   4  11      122.82      129.71      2.14 o 
   2   4  11        2.60        1.90      0.57 o 
   3   4  11       22.60       23.20      0.78 o 
   4   4  11        9.10        9.75      0.96 o 
   5   4  11        2.35        1.50      0.66 o 
  -5   5  11        1.61        1.47      0.41 o 
  -4   5  11        1.90        1.18      0.32 o 
  -3   5  11       38.45       38.25      0.92 o 
  -2   5  11       15.07       10.91      0.47 o 
  -1   5  11       54.56       46.18      0.81 o 
   0   5  11      247.67      231.36      3.67 o 
   1   5  11       54.55       47.54      1.17 o 
   2   5  11       15.08       10.63      0.50 o 
   3   5  11       38.44       36.12      1.04 o 
   4   5  11        1.89        1.31      0.60 o 
   5   5  11        1.61        1.50      0.70 o 
  -5   6  11        1.07        1.15      0.34 o 
  -4   6  11        3.09        2.26      0.37 o 
  -3   6  11       23.52       23.27      0.71 o 
  -2   6  11       18.21       15.60      0.52 o 
  -1   6  11       30.32       23.14      0.47 o 
   0   6  11        9.74        8.74      0.54 o 
   1   6  11       30.37       23.78      0.75 o 
   2   6  11       18.22       15.92      0.62 o 
   3   6  11       23.49       22.30      0.79 o 
   4   6  11        3.09        1.77      0.66 o 
   5   6  11        1.06        0.99      0.63 o 
  -5   7  11        1.63        2.19      0.41 o 
  -4   7  11        1.61        1.92      0.47 o 
  -3   7  11        2.35        1.73      0.33 o 
  -2   7  11       50.27       56.38      1.18 o 
  -1   7  11       30.16       27.24      0.58 o 
   0   7  11       23.84       24.05      0.55 o 
   1   7  11       30.11       28.77      0.86 o 
   2   7  11       50.27       56.07      1.50 o 
   3   7  11        2.36        2.39      0.65 o 
   4   7  11        1.62        1.18      0.63 o 
   5   7  11        1.64        2.46      0.80 o 
  -4   8  11        1.12        0.73      0.38 o 
  -3   8  11        1.25        0.63      0.29 o 
  -2   8  11       17.84       16.22      0.49 o 
  -1   8  11        8.85        7.98      0.36 o 
   0   8  11       19.68       16.01      0.53 o 
   1   8  11        8.85        7.78      0.49 o 
   2   8  11       17.83       17.61      0.69 o 
   3   8  11        1.25        0.74      0.58 o 
   4   8  11        1.12        1.21      0.68 o 
  -4   9  11        2.42        2.30      0.43 o 
  -3   9  11        0.93        0.30      0.33 o 
  -2   9  11        3.25        3.92      0.49 o 
  -1   9  11        9.47       10.24      0.41 o 
   0   9  11        0.00        0.12      0.35 o 
   1   9  11        9.48       10.44      0.56 o 
   2   9  11        3.25        4.55      0.75 o 
   3   9  11        0.93        0.40      0.62 o 
   4   9  11        2.42        0.76      0.65 o 
  -3  10  11        8.72        8.80      0.67 o 
  -2  10  11        0.11        0.10      0.40 o 
  -1  10  11       12.28       12.46      0.54 o 
   0  10  11        3.80        4.22      0.70 o 
   1  10  11       12.27       14.03      0.65 o 
   2  10  11        0.11       -0.47      0.47 o 
   3  10  11        8.72       10.38      1.06 o 
  -3  11  11        4.06        5.63      0.97 o 
  -2  11  11        5.22        6.13      0.82 o 
  -1  11  11        0.47        0.48      0.45 o 
   0  11  11        2.33        2.56      0.37 o 
   1  11  11        0.47        0.23      0.45 o 
   2  11  11        5.22        5.71      0.91 o 
   3  11  11        4.07        4.23      0.83 o 
  -2  12  11        2.03        2.73      0.74 o 
  -1  12  11        0.82        1.15      0.58 o 
   0  12  11        1.00        0.62      0.34 o 
   1  12  11        0.81        0.68      0.50 o 
   0   0  12       60.17       64.35      1.96 o 
   1   0  12       49.69       51.62      0.94 o 
   2   0  12       22.84       19.98      0.45 o 
   3   0  12       64.18       61.49      1.17 o 
   4   0  12       36.15       32.30      0.87 o 
   5   0  12        1.20        1.02      0.33 o 
   6   0  12        0.42        0.38      0.40 o 
  -6   1  12        0.42       -0.09      0.56 o 
  -5   1  12        0.21       -0.08      0.34 o 
  -4   1  12       10.52       10.68      0.51 o 
  -3   1  12       25.93       25.85      0.66 o 
  -2   1  12       11.16       11.44      0.39 o 
  -1   1  12        1.75        1.12      0.18 o 
   0   1  12        4.80        2.77      0.25 o 
   1   1  12        1.76        1.57      0.37 o 
   2   1  12       11.11       11.29      0.38 o 
   3   1  12       25.96       25.85      0.69 o 
   4   1  12       10.54       10.56      0.49 o 
   5   1  12        0.21       -0.29      0.29 o 
   6   1  12        0.42        0.90      0.50 o 
  -6   2  12        0.24       -0.19      0.40 o 
  -5   2  12        0.58        0.18      0.34 o 
  -4   2  12        6.75        7.36      0.49 o 
  -3   2  12       15.63       15.83      0.52 o 
  -2   2  12      118.57      118.23      2.05 o 
  -1   2  12       27.34       30.48      0.65 o 
   0   2  12       12.42       10.58      0.35 o 
   1   2  12       27.40       29.91      0.65 o 
   2   2  12      118.39      114.78      1.94 o 
   3   2  12       15.62       14.95      0.52 o 
   4   2  12        6.76        7.14      0.44 o 
   5   2  12        0.58        0.28      0.31 o 
   6   2  12        0.24        0.37      0.60 o 
  -5   3  12        0.69        0.37      0.42 o 
  -4   3  12        1.13        1.10      0.30 o 
  -3   3  12        6.03        5.95      0.36 o 
  -2   3  12       60.57       58.89      1.16 o 
  -1   3  12       83.69       75.02      1.32 o 
   0   3  12      123.18      130.24      2.15 o 
   1   3  12       83.70       77.75      1.37 o 
   2   3  12       60.56       57.79      1.40 o 
   3   3  12        6.04        6.39      0.47 o 
   4   3  12        1.14        0.73      0.28 o 
   5   3  12        0.69        0.56      0.55 o 
  -5   4  12        4.66        4.87      0.57 o 
  -4   4  12       14.39       14.65      0.58 o 
  -3   4  12       18.90       19.83      1.18 o 
  -2   4  12        3.33        3.85      0.30 o 
  -1   4  12       85.71       73.46      1.62 o 
   0   4  12        0.27        0.33      0.21 o 
   1   4  12       85.77       76.05      1.71 o 
   2   4  12        3.35        3.64      0.61 o 
   3   4  12       18.92       18.43      0.91 o 
   4   4  12       14.38       14.47      0.77 o 
   5   4  12        4.65        4.85      0.83 o 
  -5   5  12        1.34        1.56      0.42 o 
  -4   5  12        3.18        2.35      0.39 o 
  -3   5  12        2.32        2.38      0.34 o 
  -2   5  12       25.50       26.13      0.68 o 
  -1   5  12       48.50       38.99      1.06 o 
   0   5  12      109.00      108.80      1.86 o 
   1   5  12       48.45       37.56      1.00 o 
   2   5  12       25.54       25.59      0.80 o 
   3   5  12        2.31        2.30      0.39 o 
   4   5  12        3.18        3.48      0.71 o 
   5   5  12        1.33        1.24      0.69 o 
  -5   6  12        3.75        4.08      0.60 o 
  -4   6  12        0.20        0.01      0.32 o 
  -3   6  12        9.85       10.17      0.50 o 
  -2   6  12       17.57       16.13      0.54 o 
  -1   6  12       51.00       54.74      1.09 o 
   0   6  12       81.40       83.11      1.50 o 
   1   6  12       50.92       55.74      1.37 o 
   2   6  12       17.57       16.10      0.65 o 
   3   6  12        9.86        9.88      0.55 o 
   4   6  12        0.20        0.53      0.54 o 
   5   6  12        3.76        4.17      0.86 o 
  -5   7  12        0.55        0.29      0.49 o 
  -4   7  12        1.04        0.34      0.36 o 
  -3   7  12        3.73        3.43      0.36 o 
  -2   7  12        1.14        0.77      0.30 o 
  -1   7  12       27.66       24.97      0.58 o 
   0   7  12       10.99       11.88      0.53 o 
   1   7  12       27.61       25.65      0.81 o 
   2   7  12        1.13        0.89      0.31 o 
   3   7  12        3.73        2.98      0.38 o 
   4   7  12        1.05        1.06      0.67 o 
   5   7  12        0.55        1.28      0.66 o 
  -4   8  12        1.02        0.78      0.40 o 
  -3   8  12        2.21        2.33      0.36 o 
  -2   8  12        0.95        0.81      0.30 o 
  -1   8  12        2.92        3.72      0.37 o 
   0   8  12       20.40       19.60      0.71 o 
   1   8  12        2.92        3.78      0.40 o 
   2   8  12        0.95        0.77      0.32 o 
   3   8  12        2.21        2.05      0.67 o 
   4   8  12        1.02        0.24      0.66 o 
  -4   9  12        6.45        8.00      0.56 o 
  -3   9  12        0.04        0.07      0.33 o 
  -2   9  12        8.37        7.88      0.60 o 
  -1   9  12        0.98        1.34      0.37 o 
   0   9  12        1.46        1.81      0.30 o 
   1   9  12        0.98        0.77      0.31 o 
   2   9  12        8.37        7.85      0.53 o 
   3   9  12        0.04       -0.08      0.62 o 
   4   9  12        6.47        9.05      1.06 o 
  -3  10  12        0.60        0.05      0.46 o 
  -2  10  12        3.65        5.19      0.53 o 
  -1  10  12        3.54        2.16      0.36 o 
   0  10  12        0.19        0.45      0.28 o 
   1  10  12        3.52        3.34      0.66 o 
   2  10  12        3.65        5.68      0.89 o 
   3  10  12        0.60        0.09      0.68 o 
  -2  11  12        0.47       -0.59      0.60 o 
  -1  11  12        0.77        0.79      0.34 o 
   0  11  12        6.57        9.99      0.53 o 
   1  11  12        0.78        1.12      0.61 o 
   2  11  12        0.47        0.53      0.64 o 
  -1  12  12        2.13        2.46      0.42 o 
   0  12  12        1.14        1.18      0.39 o 
   1  12  12        2.13        2.94      0.83 o 
   1   0  13       31.64       32.29      0.67 o 
   2   0  13        2.35        2.23      0.26 o 
   3   0  13      114.60      106.92      2.49 o 
   4   0  13        6.15        6.90      0.46 o 
   5   0  13        3.38        3.84      0.43 o 
   6   0  13        0.40        0.13      0.51 o 
  -6   1  13        0.36       -0.32      0.49 o 
  -5   1  13        0.68        0.31      0.35 o 
  -4   1  13        7.84        7.34      0.46 o 
  -3   1  13       21.93       24.69      0.65 o 
  -2   1  13       14.65       12.69      0.42 o 
  -1   1  13       74.83       70.39      1.25 o 
   0   1  13       58.27       75.61      1.86 o 
   1   1  13       74.94       70.61      1.77 o 
   2   1  13       14.69       13.04      0.55 o 
   3   1  13       21.96       22.74      0.65 o 
   4   1  13        7.84        6.84      0.44 o 
   5   1  13        0.68        1.20      0.35 o 
   6   1  13        0.36        0.97      0.52 o 
  -5   2  13        2.73        4.37      0.46 o 
  -4   2  13        0.57        0.81      0.28 o 
  -3   2  13       29.52       33.39      0.90 o 
  -2   2  13       12.01       12.79      0.45 o 
  -1   2  13      247.37      265.75      4.18 o 
   0   2  13      155.84      156.33      2.55 o 
   1   2  13      247.38      259.00      4.09 o 
   2   2  13       12.00       12.45      0.42 o 
   3   2  13       29.55       30.53      0.77 o 
   4   2  13        0.57        0.55      0.29 o 
   5   2  13        2.73        3.39      0.40 o 
  -5   3  13        1.87        1.47      0.49 o 
  -4   3  13        5.97        6.55      0.53 o 
  -3   3  13       30.75       29.81      0.88 o 
  -2   3  13      193.66      194.76      4.92 o 
  -1   3  13       26.63       28.43      0.65 o 
   0   3  13      121.14      135.47      2.25 o 
   1   3  13       26.60       30.16      0.77 o 
   2   3  13      193.56      196.59      3.98 o 
   3   3  13       30.78       29.51      0.95 o 
   4   3  13        5.97        5.63      0.41 o 
   5   3  13        1.87        2.11      0.65 o 
  -5   4  13        1.53        1.50      0.50 o 
  -4   4  13        2.44        2.62      0.36 o 
  -3   4  13        7.95        6.62      0.42 o 
  -2   4  13       41.83       42.75      0.94 o 
  -1   4  13       93.47       99.77      2.12 o 
   0   4  13       36.04       35.31      0.77 o 
   1   4  13       93.38       97.88      1.70 o 
   2   4  13       41.77       41.32      2.06 o 
   3   4  13        7.95        6.73      0.73 o 
   4   4  13        2.45        2.93      0.43 o 
   5   4  13        1.52        1.16      0.67 o 
  -5   5  13        0.63        0.81      0.38 o 
  -4   5  13        1.41        1.92      0.49 o 
  -3   5  13       10.77       10.64      0.50 o 
  -2   5  13       21.02       22.42      0.96 o 
  -1   5  13       49.86       44.03      3.47 o 
   0   5  13      193.21      194.72      3.16 o 
   1   5  13       49.92       47.68      1.21 o 
   2   5  13       21.03       21.84      0.76 o 
   3   5  13       10.77        9.62      0.55 o 
   4   5  13        1.42        1.88      0.41 o 
   5   5  13        0.62        1.81      0.74 o 
  -5   6  13        3.41        4.12      0.95 o 
  -4   6  13        2.85        2.87      0.41 o 
  -3   6  13        7.58        7.63      0.46 o 
  -2   6  13       11.17       13.06      0.49 o 
  -1   6  13        5.60        5.12      0.50 o 
   0   6  13       60.14       59.64      1.17 o 
   1   6  13        5.59        4.51      0.39 o 
   2   6  13       11.18       13.36      0.59 o 
   3   6  13        7.59        8.68      0.91 o 
   4   6  13        2.85        2.41      0.66 o 
   5   6  13        3.41        2.98      0.85 o 
  -4   7  13        3.14        3.52      0.44 o 
  -3   7  13        4.95        5.99      0.44 o 
  -2   7  13        9.32        8.76      0.46 o 
  -1   7  13        0.77        0.63      0.32 o 
   0   7  13        7.45        5.20      0.95 o 
   1   7  13        0.76        0.68      0.30 o 
   2   7  13        9.31        8.56      0.54 o 
   3   7  13        4.95        4.70      0.47 o 
   4   7  13        3.13        4.27      0.84 o 
  -4   8  13        1.92        2.37      0.43 o 
  -3   8  13        1.47        2.45      0.39 o 
  -2   8  13        0.09       -0.23      0.26 o 
  -1   8  13        2.71        1.85      0.27 o 
   0   8  13       10.56        9.77      0.53 o 
   1   8  13        2.71        2.19      0.35 o 
   2   8  13        0.09       -0.07      0.48 o 
   3   8  13        1.47        1.81      0.63 o 
   4   8  13        1.92        1.50      0.69 o 
  -4   9  13        1.31        0.78      0.67 o 
  -3   9  13        2.85        3.25      0.42 o 
  -2   9  13        1.23        1.16      0.41 o 
  -1   9  13        2.36        2.80      0.35 o 
   0   9  13        0.07       -0.17      0.31 o 
   1   9  13        2.36        3.11      0.43 o 
   2   9  13        1.23        1.26      0.88 o 
   3   9  13        2.84        2.44      0.71 o 
  -3  10  13        7.84       10.29      0.76 o 
  -2  10  13        2.97        3.15      1.07 o 
  -1  10  13        5.15        5.13      0.43 o 
   0  10  13        3.21        3.31      0.44 o 
   1  10  13        5.14        5.90      0.52 o 
   2  10  13        2.97        1.39      0.72 o 
   3  10  13        7.85        9.57      1.06 o 
  -2  11  13        3.48        2.63      0.72 o 
  -1  11  13        1.97        2.41      0.40 o 
   0  11  13        0.19        0.46      0.38 o 
   1  11  13        1.98        2.36      0.44 o 
   2  11  13        3.48        4.05      0.84 o 
  -1  12  13        0.11       -0.16      0.45 o 
   0  12  13        1.22        0.70      0.36 o 
   0   0  14       47.60       52.78      1.75 o 
   1   0  14        2.38        1.97      0.19 o 
   2   0  14        5.47        4.24      0.30 o 
   3   0  14        0.08        0.09      0.21 o 
   4   0  14        0.26        0.26      0.29 o 
   5   0  14        0.07        0.43      0.32 o 
  -5   1  14        0.04       -0.34      0.34 o 
  -4   1  14        6.66        8.54      0.51 o 
  -3   1  14        9.90        9.47      0.42 o 
  -2   1  14       55.87       54.07      1.29 o 
  -1   1  14        7.23        6.68      0.32 o 
   0   1  14       37.13       29.22      0.67 o 
   1   1  14        7.22        6.93      0.33 o 
   2   1  14       55.75       53.18      1.23 o 
   3   1  14        9.90        9.03      0.45 o 
   4   1  14        6.67        7.46      0.73 o 
   5   1  14        0.04        0.29      0.33 o 
  -5   2  14        0.23        0.18      0.34 o 
  -4   2  14        0.93        1.07      0.41 o 
  -3   2  14        2.10        1.91      0.30 o 
  -2   2  14      104.77      108.05      1.92 o 
  -1   2  14       66.63       74.50      1.34 o 
   0   2  14       64.12       57.38      1.09 o 
   1   2  14       66.71       74.41      1.85 o 
   2   2  14      104.74      109.30      1.90 o 
   3   2  14        2.09        1.37      0.37 o 
   4   2  14        0.93        0.54      0.29 o 
   5   2  14        0.23        0.10      0.33 o 
  -5   3  14        0.42       -0.14      0.79 o 
  -4   3  14        5.44        5.36      0.43 o 
  -3   3  14       16.96       17.65      0.58 o 
  -2   3  14       43.63       51.06      1.07 o 
  -1   3  14      153.91      150.27      2.49 o 
   0   3  14        3.63        4.77      0.31 o 
   1   3  14      154.01      148.89      2.47 o 
   2   3  14       43.63       50.16      1.31 o 
   3   3  14       16.98       17.21      0.72 o 
   4   3  14        5.45        5.36      0.53 o 
   5   3  14        0.42        0.42      0.41 o 
  -5   4  14        2.43        3.15      0.55 o 
  -4   4  14        0.20       -0.30      0.30 o 
  -3   4  14       19.70       15.80      0.58 o 
  -2   4  14       16.02       15.00      0.53 o 
  -1   4  14       65.24       77.31      2.51 o 
   0   4  14       24.45       21.85      0.59 o 
   1   4  14       65.17       79.49      1.45 o 
   2   4  14       16.02       14.13      0.62 o 
   3   4  14       19.74       14.97      0.94 o 
   4   4  14        0.20       -0.11      0.34 o 
   5   4  14        2.42        3.77      0.82 o 
  -5   5  14        1.59        0.49      0.39 o 
  -4   5  14        2.42        3.71      0.42 o 
  -3   5  14        3.01        3.19      0.36 o 
  -2   5  14        9.08        9.30      0.43 o 
  -1   5  14      128.14      134.92      2.79 o 
   0   5  14        0.16       -0.23      0.23 o 
   1   5  14      128.11      132.44      2.80 o 
   2   5  14        9.06        8.74      1.02 o 
   3   5  14        3.00        3.52      0.63 o 
   4   5  14        2.42        3.03      0.47 o 
   5   5  14        1.59        1.23      0.75 o 
  -5   6  14        1.65        0.23      0.69 o 
  -4   6  14        1.68        1.65      0.40 o 
  -3   6  14        3.24        3.34      0.39 o 
  -2   6  14        0.94        0.38      0.27 o 
  -1   6  14       12.66       10.90      0.44 o 
   0   6  14        3.45        4.29      0.33 o 
   1   6  14       12.65        9.48      0.62 o 
   2   6  14        0.94        0.43      0.29 o 
   3   6  14        3.25        4.22      0.45 o 
   4   6  14        1.69        1.51      0.62 o 
   5   6  14        1.65        0.73      0.75 o 
  -4   7  14        3.88        5.42      0.58 o 
  -3   7  14        1.74        1.62      0.37 o 
  -2   7  14        1.62        1.69      0.38 o 
  -1   7  14        1.24        1.19      0.27 o 
   0   7  14       14.72       16.43      0.75 o 
   1   7  14        1.23        1.53      0.34 o 
   2   7  14        1.61        2.41      0.37 o 
   3   7  14        1.74        1.91      0.39 o 
   4   7  14        3.88        4.48      0.88 o 
  -4   8  14        2.23        1.28      0.40 o 
  -3   8  14        2.81        3.76      0.54 o 
  -2   8  14        3.42        3.47      0.37 o 
  -1   8  14        1.75        1.69      0.31 o 
   0   8  14        1.44        3.73      0.62 o 
   1   8  14        1.75        1.31      0.33 o 
   2   8  14        3.42        3.41      0.44 o 
   3   8  14        2.81        3.53      0.81 o 
   4   8  14        2.23        2.37      0.73 o 
  -3   9  14        1.01        0.95      0.39 o 
  -2   9  14        4.31        4.00      0.50 o 
  -1   9  14        1.39        1.08      0.39 o 
   0   9  14        1.04        1.07      0.37 o 
   1   9  14        1.38        1.82      0.39 o 
   2   9  14        4.31        4.48      0.49 o 
   3   9  14        1.01        0.81      0.72 o 
  -3  10  14        3.27        4.52      0.94 o 
  -2  10  14        0.76       -0.47      0.47 o 
  -1  10  14        0.78        0.72      0.42 o 
   0  10  14        1.48        1.14      0.40 o 
   1  10  14        0.78        0.73      0.38 o 
   2  10  14        0.76        0.89      0.66 o 
  -1  11  14        0.73        0.11      0.44 o 
   0  11  14        0.72        0.01      0.41 o 
   1  11  14        0.74        1.11      0.41 o 
   1   0  15        1.28        1.35      0.20 o 
   2   0  15       15.47       19.15      0.60 o 
   3   0  15       34.03       28.19      1.06 o 
   4   0  15        1.69        2.82      0.36 o 
   5   0  15        0.63        0.29      0.35 o 
  -5   1  15        0.21       -0.33      0.33 o 
  -4   1  15        5.43        5.47      0.45 o 
  -3   1  15       15.33       16.33      0.67 o 
  -2   1  15        1.33        1.72      0.30 o 
  -1   1  15       28.12       29.16      0.67 o 
   0   1  15      257.62      236.11      3.77 o 
   1   1  15       28.14       30.76      0.71 o 
   2   1  15        1.33        1.61      0.25 o 
   3   1  15       15.31       15.77      0.71 o 
   4   1  15        5.43        6.05      0.44 o 
   5   1  15        0.21        0.49      0.35 o 
  -5   2  15        2.24        2.48      0.43 o 
  -4   2  15        1.89        1.85      0.69 o 
  -3   2  15        3.96        3.00      0.49 o 
  -2   2  15       21.30       22.78      0.75 o 
  -1   2  15       62.15       60.00      1.15 o 
   1   2  15       62.22       58.14      1.13 o 
   2   2  15       21.28       22.20      0.79 o 
   3   2  15        3.97        3.95      0.46 o 
   4   2  15        1.89        1.55      0.31 o 
   5   2  15        2.24        1.55      0.39 o 
  -5   3  15        0.50        0.36      0.36 o 
  -4   3  15        3.22        2.73      0.37 o 
  -3   3  15        4.09        2.69      0.34 o 
  -2   3  15       75.49       65.38      1.54 o 
  -1   3  15        6.00        4.39      0.36 o 
   0   3  15       49.32       52.67      1.30 o 
   1   3  15        5.98        5.05      0.42 o 
   2   3  15       75.51       66.95      1.99 o 
   3   3  15        4.11        3.07      0.41 o 
   4   3  15        3.23        2.92      0.48 o 
   5   3  15        0.50        0.58      0.43 o 
  -5   4  15        0.84        0.71      0.51 o 
  -4   4  15        4.30        4.71      0.43 o 
  -3   4  15        7.35        8.32      0.46 o 
  -2   4  15       37.62       39.92      1.12 o 
  -1   4  15       43.73       35.56      1.39 o 
   0   4  15      178.37      165.10      2.74 o 
   1   4  15       43.69       37.50      1.71 o 
   2   4  15       37.58       36.64      1.07 o 
   3   4  15        7.35        7.87      0.55 o 
   4   4  15        4.30        4.07      0.77 o 
   5   4  15        0.84        0.69      0.71 o 
  -4   5  15        5.76        8.39      0.53 o 
  -3   5  15        1.89        1.78      0.33 o 
  -2   5  15        0.21        0.11      0.37 o 
  -1   5  15       29.15       28.24      1.43 o 
   0   5  15        1.99        1.46      0.27 o 
   1   5  15       29.13       28.57      0.90 o 
   2   5  15        0.21       -0.16      0.30 o 
   3   5  15        1.89        1.78      0.41 o 
   4   5  15        5.77        8.46      0.64 o 
   5   5  15        0.85        0.24      0.69 o 
  -4   6  15        0.97        2.07      0.40 o 
  -3   6  15        0.55        0.15      0.30 o 
  -2   6  15       10.48       10.06      0.52 o 
  -1   6  15        7.29        7.42      0.40 o 
   0   6  15       20.27       14.83      0.52 o 
   1   6  15        7.27        7.02      0.48 o 
   2   6  15       10.50        9.26      0.62 o 
   3   6  15        0.55        0.41      0.35 o 
   4   6  15        0.97        1.36      0.63 o 
  -4   7  15        1.38        1.46      0.57 o 
  -3   7  15        2.49        3.54      0.42 o 
  -2   7  15        8.73        9.77      0.50 o 
  -1   7  15       14.86       17.32      0.70 o 
   0   7  15        0.92        0.95      0.33 o 
   1   7  15       14.87       16.28      1.19 o 
   2   7  15        8.73        8.74      0.56 o 
   3   7  15        2.49        2.40      0.44 o 
   4   7  15        1.38        1.35      0.68 o 
  -4   8  15        1.23        0.77      0.71 o 
  -3   8  15        1.29        0.77      0.37 o 
  -2   8  15        4.10        4.38      0.52 o 
  -1   8  15        1.40        1.78      0.55 o 
   0   8  15        2.25        2.41      0.43 o 
   1   8  15        1.41        2.53      0.38 o 
   2   8  15        4.10        5.33      0.51 o 
   3   8  15        1.29        2.18      0.71 o 
  -3   9  15        3.42        4.16      0.47 o 
  -2   9  15        3.85        5.04      0.57 o 
  -1   9  15        4.15        4.86      0.65 o 
   0   9  15        0.59        1.13      0.38 o 
   1   9  15        4.14        3.96      0.69 o 
   2   9  15        3.84        4.66      0.51 o 
   3   9  15        3.41        2.09      0.79 o 
  -2  10  15        1.18        0.96      0.65 o 
  -1  10  15        0.14        0.37      0.49 o 
   0  10  15        0.10       -0.04      0.39 o 
   1  10  15        0.15        0.24      0.66 o 
   2  10  15        1.18        0.92      0.72 o 
  -1  11  15        0.99       -0.12      0.48 o 
   0  11  15        0.68        1.56      0.91 o 
   1  11  15        0.99        0.63      0.42 o 
   0   0  16       79.48       67.08      1.96 o 
   1   0  16       32.71       28.03      0.59 o 
   2   0  16        0.50        0.81      0.25 o 
   3   0  16        0.27        0.56      0.34 o 
   4   0  16        0.70        0.45      0.31 o 
   5   0  16        0.01       -0.33      0.65 o 
  -5   1  16        0.07       -0.35      0.35 o 
  -4   1  16        0.70        0.96      0.33 o 
  -3   1  16        1.83        1.42      0.24 o 
  -2   1  16       12.28       11.53      0.55 o 
  -1   1  16       17.83       18.17      0.84 o 
   0   1  16       31.76       27.50      0.68 o 
   1   1  16       17.85       19.05      0.56 o 
   2   1  16       12.30       11.44      0.45 o 
   3   1  16        1.83        1.54      0.38 o 
   4   1  16        0.70        0.70      0.31 o 
   5   1  16        0.07        0.01      0.33 o 
  -5   2  16        0.24       -0.15      0.35 o 
  -4   2  16        2.18        1.42      0.36 o 
  -3   2  16        5.33        5.49      0.39 o 
  -2   2  16       13.42       14.30      0.78 o 
  -1   2  16        6.17        9.24      0.48 o 
   0   2  16       26.79       21.45      0.59 o 
   1   2  16        6.15        9.41      0.41 o 
   2   2  16       13.42       15.55      0.72 o 
   3   2  16        5.31        5.03      0.87 o 
   4   2  16        2.19        2.20      0.44 o 
   5   2  16        0.24       -0.12      0.34 o 
  -5   3  16        0.17       -0.10      0.36 o 
  -4   3  16        0.74        0.10      0.31 o 
  -3   3  16        9.20        8.73      0.53 o 
  -2   3  16        7.67        4.11      0.42 o 
  -1   3  16       10.83        7.92      0.91 o 
   0   3  16       25.09       25.36      0.87 o 
   1   3  16       10.79        8.64      0.39 o 
   2   3  16        7.67        5.04      0.74 o 
   3   3  16        9.22        8.18      0.77 o 
   4   3  16        0.74        0.70      0.39 o 
   5   3  16        0.17       -0.43      0.43 o 
  -4   4  16        0.30       -0.08      0.34 o 
  -3   4  16        1.53        2.28      0.37 o 
  -2   4  16        1.35        0.74      0.33 o 
  -1   4  16       36.02       32.80      0.96 o 
   0   4  16       14.63       15.31      0.51 o 
   1   4  16       36.00       34.91      1.02 o 
   2   4  16        1.35        1.24      0.34 o 
   3   4  16        1.53        1.70      0.41 o 
   4   4  16        0.29        0.72      0.40 o 
   5   4  16        0.02       -0.24      0.67 o 
  -4   5  16        1.23        1.16      0.40 o 
  -3   5  16        8.01        9.99      0.65 o 
  -2   5  16        0.94        1.09      0.36 o 
  -1   5  16       19.17       17.68      0.69 o 
   0   5  16       24.28       23.92      0.84 o 
   1   5  16       19.16       16.16      0.67 o 
   2   5  16        0.93        1.36      0.63 o 
   3   5  16        8.02        9.72      0.63 o 
   4   5  16        1.23        1.48      0.65 o 
  -4   6  16        3.91        5.61      0.51 o 
  -3   6  16        0.98        1.04      0.34 o 
  -2   6  16        2.25        2.42      0.52 o 
  -1   6  16        0.44        1.24      0.37 o 
   0   6  16       21.23       18.64      0.72 o 
   1   6  16        0.44        1.18      0.35 o 
   2   6  16        2.25        1.63      0.40 o 
   3   6  16        0.98        1.17      0.40 o 
   4   6  16        3.92        5.41      0.85 o 
  -4   7  16        0.15       -0.08      0.37 o 
  -3   7  16        6.88        7.81      0.52 o 
  -2   7  16        9.92       11.12      0.65 o 
  -1   7  16        7.19        6.89      0.51 o 
   0   7  16        1.84        2.86      0.40 o 
   1   7  16        7.18        7.10      0.53 o 
   2   7  16        9.92       10.30      0.93 o 
   3   7  16        6.89        8.39      0.99 o 
   4   7  16        0.15       -0.36      0.60 o 
  -3   8  16        3.35        3.98      0.62 o 
  -2   8  16        4.28        5.56      0.71 o 
  -1   8  16        2.98        3.10      0.56 o 
   0   8  16        0.85        0.21      0.34 o 
   1   8  16        2.98        3.58      0.56 o 
   2   8  16        4.28        4.42      0.50 o 
   3   8  16        3.34        3.26      0.83 o 
  -3   9  16        7.77        9.47      0.73 o 
  -2   9  16        0.05       -0.24      0.48 o 
  -1   9  16        0.92        1.38      0.56 o 
   0   9  16        0.00        0.01      0.32 o 
   1   9  16        0.92        1.21      0.38 o 
   2   9  16        0.05        0.79      0.40 o 
  -1  10  16        0.37       -0.51      0.51 o 
   0  10  16        1.05        0.40      0.65 o 
   1  10  16        0.37        0.45      0.39 o 
   2  10  16        0.05       -0.60      0.60 o 
   0  11  16        0.35       -0.22      0.42 o 
   1   0  17        8.67       10.04      0.44 o 
   2   0  17       14.25       14.17      0.51 o 
   3   0  17        0.17       -0.44      0.44 o 
   4   0  17        0.50        0.30      0.31 o 
   5   0  17        0.02       -0.36      0.36 o 
  -5   1  17        0.61        0.70      0.41 o 
  -4   1  17        2.73        2.99      0.60 o 
  -3   1  17        1.77        0.92      0.27 o 
  -2   1  17        1.28        0.81      0.31 o 
  -1   1  17      176.46      164.32      3.60 o 
   0   1  17       15.44       14.15      0.70 o 
   1   1  17      176.43      166.45      3.43 o 
   2   1  17        1.28        1.22      0.27 o 
   3   1  17        1.77        2.35      0.47 o 
   4   1  17        2.74        3.21      0.95 o 
   5   1  17        0.61        0.77      0.48 o 
  -5   2  17        1.87        2.14      0.48 o 
  -4   2  17        1.50        0.88      0.39 o 
  -3   2  17        2.50        2.39      0.40 o 
  -2   2  17       13.55       12.11      0.59 o 
  -1   2  17        3.29        4.28      0.40 o 
   0   2  17       42.38       45.95      0.98 o 
   1   2  17        3.29        4.53      0.33 o 
   2   2  17       13.55       12.05      1.62 o 
   3   2  17        2.49        2.02      0.41 o 
   4   2  17        1.50        1.11      0.45 o 
   5   2  17        1.87        1.83      0.51 o 
  -5   3  17        0.79        1.58      0.73 o 
  -4   3  17        0.32       -0.06      0.63 o 
  -3   3  17        2.24        2.08      0.31 o 
  -2   3  17        2.85        2.37      0.38 o 
  -1   3  17        0.65        0.89      0.35 o 
   0   3  17        0.37       -0.04      0.30 o 
   1   3  17        0.65        0.78      0.23 o 
   2   3  17        2.84        2.75      0.39 o 
   3   3  17        2.24        1.88      0.75 o 
   4   3  17        0.32       -0.35      0.42 o 
   5   3  17        0.79        1.73      0.72 o 
  -4   4  17        2.27        1.74      0.42 o 
  -3   4  17        2.76        3.23      0.50 o 
  -2   4  17        1.38        0.89      0.33 o 
  -1   4  17       10.89       10.09      0.54 o 
   0   4  17        2.35        3.04      0.30 o 
   1   4  17       10.87       10.56      0.57 o 
   2   4  17        1.38        0.97      0.45 o 
   3   4  17        2.76        2.15      0.69 o 
   4   4  17        2.27        1.89      0.45 o 
  -4   5  17        0.36       -0.19      0.36 o 
  -3   5  17        0.02       -0.10      0.32 o 
  -2   5  17        1.40        1.28      0.36 o 
  -1   5  17        9.06        8.28      0.52 o 
   0   5  17        0.02       -0.04      0.22 o 
   1   5  17        9.05        9.06      0.54 o 
   2   5  17        1.40        1.53      0.40 o 
   3   5  17        0.02       -0.21      0.34 o 
   4   5  17        0.36        0.51      0.45 o 
  -4   6  17        1.70        1.37      0.41 o 
  -3   6  17        3.12        4.30      0.43 o 
  -2   6  17       33.91       34.35      1.09 o 
  -1   6  17        5.31        5.01      0.95 o 
   0   6  17        1.19        1.73      0.33 o 
   1   6  17        5.31        4.85      0.47 o 
   2   6  17       33.90       36.71      1.27 o 
   3   6  17        3.12        5.44      0.64 o 
   4   6  17        1.70        0.68      0.71 o 
  -3   7  17        5.05        5.33      0.47 o 
  -2   7  17        5.80        5.81      0.79 o 
  -1   7  17        0.59        0.56      0.64 o 
   0   7  17        0.25       -0.27      0.35 o 
   1   7  17        0.59       -0.14      0.36 o 
   2   7  17        5.80        6.84      0.57 o 
   3   7  17        5.05        5.42      0.57 o 
  -3   8  17        0.46        0.42      0.38 o 
  -2   8  17        2.48        1.39      0.49 o 
  -1   8  17        0.65        0.35      0.53 o 
   0   8  17        0.01        0.05      0.34 o 
   1   8  17        0.65        0.14      1.04 o 
   2   8  17        2.48        2.85      0.47 o 
   3   8  17        0.46        0.52      0.69 o 
  -2   9  17        1.37        1.08      0.46 o 
  -1   9  17        3.19        3.17      0.62 o 
   0   9  17        0.17       -0.32      0.32 o 
   1   9  17        3.19        3.57      0.48 o 
   2   9  17        1.37        1.15      0.44 o 
  -1  10  17        0.65        0.27      0.58 o 
   0  10  17        1.21        1.61      0.46 o 
   1  10  17        0.66        0.54      0.42 o 
   0   0  18      135.51      130.02      2.78 o 
   1   0  18       12.34       11.09      0.47 o 
   2   0  18       37.12       33.70      0.84 o 
   3   0  18        0.43       -0.26      0.33 o 
   4   0  18        0.23       -0.09      0.42 o 
  -4   1  18        0.19       -0.10      0.42 o 
  -3   1  18        3.93        5.02      0.52 o 
  -2   1  18        4.70        5.96      0.51 o 
  -1   1  18        1.18        1.80      0.37 o 
   0   1  18       71.27       69.58      1.18 o 
   1   1  18        1.18        2.11      0.31 o 
   2   1  18        4.69        5.80      0.45 o 
   3   1  18        3.92        3.09      0.46 o 
   4   1  18        0.19       -0.39      0.39 o 
  -4   2  18        0.21        0.01      0.33 o 
  -3   2  18        0.92        0.83      0.36 o 
  -2   2  18        8.57        8.99      0.73 o 
  -1   2  18       27.37       25.14      0.81 o 
   0   2  18       58.65       53.56      1.11 o 
   1   2  18       27.35       25.54      0.70 o 
   2   2  18        8.57        8.03      0.58 o 
   3   2  18        0.92        1.49      0.40 o 
   4   2  18        0.21       -0.36      0.37 o 
  -4   3  18        0.66        0.90      0.47 o 
  -3   3  18        3.90        3.85      0.98 o 
  -2   3  18        1.44        1.68      0.36 o 
  -1   3  18        1.50        1.98      0.37 o 
   0   3  18        0.38        0.33      0.24 o 
   1   3  18        1.51        1.79      0.36 o 
   2   3  18        1.44        1.75      0.71 o 
   3   3  18        3.91        3.77      0.48 o 
   4   3  18        0.66        0.77      0.51 o 
  -4   4  18        0.48        0.38      0.51 o 
  -3   4  18        3.71        3.38      0.48 o 
  -2   4  18        0.81        0.97      0.38 o 
  -1   4  18        2.72        1.76      0.34 o 
   0   4  18        0.46        0.08      0.41 o 
   1   4  18        2.73        1.98      0.35 o 
   2   4  18        0.81        0.89      0.44 o 
   3   4  18        3.71        3.04      0.49 o 
   4   4  18        0.48       -0.49      0.49 o 
  -4   5  18        1.28        1.15      0.53 o 
  -3   5  18        2.85        3.16      0.51 o 
  -2   5  18        4.43        4.46      0.57 o 
  -1   5  18        3.85        4.30      0.46 o 
   0   5  18        4.60        4.65      0.36 o 
   1   5  18        3.84        5.13      0.47 o 
   2   5  18        4.41        5.52      0.95 o 
   3   5  18        2.85        3.57      0.52 o 
   4   5  18        1.28        1.77      0.47 o 
  -4   6  18        2.35        2.01      0.74 o 
  -3   6  18        8.30       10.54      0.74 o 
  -2   6  18       14.03       13.05      0.70 o 
  -1   6  18        0.35        0.39      0.37 o 
   0   6  18        1.21        0.21      0.73 o 
   1   6  18        0.35       -0.14      0.33 o 
   2   6  18       14.02       12.65      0.70 o 
   3   6  18        8.30        9.57      0.68 o 
  -3   7  18        4.12        3.80      0.57 o 
  -2   7  18        2.01        2.58      0.51 o 
  -1   7  18        7.15        7.36      0.56 o 
   0   7  18        0.04       -0.12      0.33 o 
   1   7  18        7.14        7.37      0.57 o 
   2   7  18        2.01        2.01      0.79 o 
   3   7  18        4.12        4.73      0.55 o 
  -3   8  18        0.31        0.00      0.75 o 
  -2   8  18        6.19        6.88      0.64 o 
  -1   8  18        4.30        4.91      0.67 o 
   0   8  18        0.45       -0.12      0.78 o 
   1   8  18        4.29        4.64      0.50 o 
   2   8  18        6.19        7.17      0.62 o 
  -1   9  18        1.48        0.95      0.54 o 
   0   9  18        1.27        0.56      0.41 o 
   1   9  18        1.48        1.82      0.41 o 
   2   9  18        1.31        2.50      0.50 o 
   0  10  18        1.56        1.22      0.50 o 
   1   0  19       45.58       49.63      1.08 o 
   2   0  19       23.97       22.32      0.67 o 
   3   0  19        1.31        0.62      0.42 o 
   4   0  19        3.60        5.32      1.04 o 
  -4   1  19        0.56        0.37      0.46 o 
  -3   1  19        0.96        0.16      0.45 o 
  -2   1  19        6.19        6.92      0.45 o 
  -1   1  19       20.07       14.52      0.54 o 
   0   1  19        0.21        0.54      0.23 o 
   1   1  19       20.07       15.87      0.56 o 
   2   1  19        6.20        5.93      0.53 o 
   3   1  19        0.95        0.57      0.38 o 
   4   1  19        0.56        1.16      0.46 o 
  -4   2  19        3.83        4.11      0.62 o 
  -3   2  19        1.93        1.31      0.64 o 
  -2   2  19       10.38        8.98      1.49 o 
  -1   2  19        9.57        9.40      0.70 o 
   0   2  19        0.20        0.34      0.24 o 
   1   2  19        9.57        8.68      0.44 o 
   2   2  19       10.36        8.50      0.60 o 
   3   2  19        1.93        1.79      0.44 o 
   4   2  19        3.83        4.42      0.59 o 
  -4   3  19        2.63        2.91      0.82 o 
  -3   3  19        9.30        9.85      0.91 o 
  -2   3  19        9.90       11.43      0.69 o 
  -1   3  19        0.40        0.27      0.53 o 
   0   3  19        0.15        0.34      0.26 o 
   1   3  19        0.39        0.28      0.40 o 
   2   3  19        9.89        9.89      0.62 o 
   3   3  19        9.30        9.55      0.66 o 
   4   3  19        2.63        3.02      0.54 o 
  -4   4  19        0.57        0.54      0.47 o 
  -3   4  19        2.73        2.90      0.48 o 
  -2   4  19        0.35       -0.04      0.35 o 
  -1   4  19        2.60        3.25      0.43 o 
   0   4  19        3.40        2.72      0.44 o 
   1   4  19        2.60        2.44      0.39 o 
   2   4  19        0.35       -0.32      0.32 o 
   3   4  19        2.73        2.95      0.50 o 
   4   4  19        0.57       -0.02      0.43 o 
  -4   5  19        1.02        0.02      0.58 o 
  -3   5  19        0.60        0.14      0.43 o 
  -2   5  19        2.53        2.86      0.47 o 
  -1   5  19        4.71        4.67      0.48 o 
   0   5  19        0.38        0.51      0.40 o 
   1   5  19        4.71        4.54      0.63 o 
   2   5  19        2.53        2.59      0.45 o 
   3   5  19        0.60        0.24      0.54 o 
  -3   6  19        2.01        1.54      0.46 o 
  -2   6  19       11.34       11.97      1.68 o 
  -1   6  19        0.08       -0.35      0.35 o 
   0   6  19        3.35        2.79      0.41 o 
   1   6  19        0.08       -0.33      0.33 o 
   2   6  19       11.35       12.21      1.04 o 
   3   6  19        2.01        1.77      0.45 o 
  -3   7  19        1.42        1.79      0.72 o 
  -2   7  19        0.74        0.83      0.85 o 
  -1   7  19        3.00        3.07      0.63 o 
   0   7  19        1.93        1.41      0.41 o 
   1   7  19        2.99        2.49      0.44 o 
   2   7  19        0.74        1.06      0.42 o 
   3   7  19        1.42        1.34      0.48 o 
  -2   8  19        5.52        6.00      0.65 o 
  -1   8  19        7.98        8.40      0.82 o 
   0   8  19        0.29        0.84      0.47 o 
   1   8  19        7.97        8.21      0.65 o 
   2   8  19        5.52        6.58      0.60 o 
   0   9  19        2.49        2.32      0.65 o 
   1   9  19        2.96        3.29      0.53 o 
   0   0  20        2.24        3.23      0.59 o 
   1   0  20        0.91        0.87      0.28 o 
   2   0  20        4.31        4.86      0.53 o 
   3   0  20        0.47       -0.05      0.42 o 
   4   0  20        0.01       -0.24      1.09 o 
  -4   1  20        3.86        3.76      0.97 o 
  -3   1  20        2.14        2.70      0.50 o 
  -2   1  20       12.53       12.01      0.72 o 
  -1   1  20        4.76        4.65      0.37 o 
   0   1  20        1.99        1.72      0.26 o 
   1   1  20        4.76        6.01      0.56 o 
   2   1  20       12.52       11.32      0.67 o 
   3   1  20        2.14        3.03      0.50 o 
   4   1  20        3.86        4.70      0.62 o 
  -4   2  20        1.10        0.51      0.50 o 
  -3   2  20        4.79        4.41      0.42 o 
  -2   2  20        2.57        2.80      0.43 o 
  -1   2  20        3.43        3.88      0.43 o 
   0   2  20        5.02        4.99      0.37 o 
   1   2  20        3.42        3.61      0.36 o 
   2   2  20        2.58        2.02      0.79 o 
   3   2  20        4.80        4.72      1.14 o 
   4   2  20        1.10        1.18      0.48 o 
  -3   3  20        4.80        5.01      0.55 o 
  -2   3  20        7.27        6.89      0.54 o 
  -1   3  20        6.59        8.70      0.62 o 
   0   3  20        0.31        0.21      0.26 o 
   1   3  20        6.59        8.56      0.58 o 
   2   3  20        7.27        7.05      0.78 o 
   3   3  20        4.80        4.94      1.13 o 
   4   3  20        1.02        0.45      0.66 o 
  -3   4  20        2.75        3.20      0.51 o 
  -2   4  20        3.24        4.15      0.50 o 
  -1   4  20        1.37        0.33      0.50 o 
   0   4  20        0.22       -0.16      0.26 o 
   1   4  20        1.38        1.16      0.46 o 
   2   4  20        3.23        4.23      0.52 o 
   3   4  20        2.74        1.90      0.49 o 
  -3   5  20        1.10        1.56      0.49 o 
  -2   5  20        4.94        5.98      1.38 o 
  -1   5  20        1.35        2.01      0.42 o 
   0   5  20        2.48        1.81      0.53 o 
   1   5  20        1.34        1.54      0.41 o 
   2   5  20        4.94        5.30      0.53 o 
   3   5  20        1.10        1.14      0.44 o 
  -3   6  20        1.35        0.23      0.44 o 
  -2   6  20        0.72        0.31      0.45 o 
  -1   6  20        0.41       -0.10      0.40 o 
   0   6  20        2.91        2.95      0.57 o 
   1   6  20        0.41        0.18      0.54 o 
   2   6  20        0.72        0.97      0.44 o 
   3   6  20        1.35        1.15      0.53 o 
  -2   7  20        5.67        6.80      0.85 o 
  -1   7  20        8.32        8.54      0.87 o 
   0   7  20        4.74        6.04      0.73 o 
   1   7  20        8.31       10.53      0.70 o 
   2   7  20        5.68        6.05      0.58 o 
  -1   8  20        2.00        3.35      0.66 o 
   0   8  20        0.00       -0.35      0.50 o 
   1   8  20        2.00        2.54      0.48 o 
   1   0  21       14.20       12.32      0.53 o 
   2   0  21        0.03       -0.27      0.27 o 
   3   0  21        4.75        7.16      0.66 o 
  -3   1  21        1.43        1.76      0.95 o 
  -2   1  21        4.46        4.82      0.41 o 
  -1   1  21        1.01        1.03      0.30 o 
   0   1  21        4.69        4.58      0.81 o 
   1   1  21        1.01        0.67      0.29 o 
   2   1  21        4.47        4.94      0.54 o 
   3   1  21        1.43        2.06      0.50 o 
  -3   2  21        8.31       10.66      0.77 o 
  -2   2  21        0.54        1.08      0.44 o 
  -1   2  21        0.30       -0.04      0.52 o 
   0   2  21        0.00       -0.10      0.29 o 
   1   2  21        0.30        0.34      0.28 o 
   2   2  21        0.54        0.15      0.71 o 
   3   2  21        8.32       10.53      0.74 o 
  -3   3  21        1.44        1.28      0.51 o 
  -2   3  21        8.70        7.12      0.58 o 
  -1   3  21        0.50        0.72      0.38 o 
   0   3  21        0.87        0.33      0.35 o 
   1   3  21        0.50       -0.28      0.68 o 
   2   3  21        8.69        7.80      0.62 o 
   3   3  21        1.44        1.47      0.50 o 
  -3   4  21        1.38        0.97      0.46 o 
  -2   4  21        1.09        1.25      0.41 o 
  -1   4  21        1.27        0.66      0.34 o 
   0   4  21        0.96        2.39      0.81 o 
   1   4  21        1.27        1.01      0.40 o 
   2   4  21        1.09        1.43      0.83 o 
   3   4  21        1.38        1.21      0.48 o 
  -3   5  21        0.37       -0.01      0.45 o 
  -2   5  21        0.01       -0.34      0.37 o 
  -1   5  21        0.71        0.80      0.40 o 
   0   5  21        0.67        0.32      0.44 o 
   1   5  21        0.71        0.81      0.37 o 
   2   5  21        0.01       -0.34      0.37 o 
   3   5  21        0.37        0.09      0.43 o 
  -2   6  21        1.14        1.13      0.48 o 
  -1   6  21        3.74        5.14      0.55 o 
   0   6  21        4.66        5.14      0.68 o 
   1   6  21        3.74        5.04      0.56 o 
   2   6  21        1.14        0.78      0.44 o 
  -2   7  21        1.98        1.59      0.82 o 
  -1   7  21        0.99        1.48      0.56 o 
   0   7  21        0.60        1.43      0.55 o 
   1   7  21        0.99        1.78      0.46 o 
   2   7  21        1.98        1.50      0.47 o 
   0   0  22        6.88        5.75      0.72 o 
   1   0  22        4.73        5.10      0.42 o 
   2   0  22        4.32        5.83      0.59 o 
   3   0  22        6.53        6.96      0.68 o 
  -3   1  22        1.14        1.41      0.51 o 
  -2   1  22        4.51        5.02      0.45 o 
  -1   1  22        0.79        0.66      0.32 o 
   0   1  22        0.94        0.92      0.37 o 
   1   1  22        0.79        1.53      0.65 o 
   2   1  22        4.51        4.84      0.94 o 
   3   1  22        1.14        0.71      0.60 o 
  -3   2  22       10.83       13.47      0.89 o 
  -2   2  22        0.82        1.55      0.37 o 
  -1   2  22        0.08       -0.30      0.30 o 
   0   2  22        0.01        0.16      0.32 o 
   1   2  22        0.08       -0.31      0.33 o 
   2   2  22        0.81        1.70      0.46 o 
   3   2  22       10.83       12.52      0.80 o 
  -3   3  22        0.78        1.14      0.46 o 
  -2   3  22        2.10        2.30      0.45 o 
  -1   3  22        1.30        0.09      0.42 o 
   0   3  22        0.75        0.78      0.36 o 
   1   3  22        1.30        0.40      0.39 o 
   2   3  22        2.10        1.82      0.47 o 
   3   3  22        0.78        0.52      0.48 o 
  -3   4  22        0.25       -0.54      0.54 o 
  -2   4  22        0.21        0.28      0.40 o 
  -1   4  22        0.58        1.41      0.42 o 
   0   4  22        0.09        0.17      0.44 o 
   1   4  22        0.58        1.67      0.45 o 
   2   4  22        0.21        0.16      0.38 o 
  -2   5  22        0.66        1.04      0.45 o 
  -1   5  22        0.14        0.23      0.41 o 
   0   5  22        7.21        7.90      0.82 o 
   1   5  22        0.14       -0.05      0.39 o 
   2   5  22        0.66        0.11      0.40 o 
  -2   6  22        0.33        0.60      0.72 o 
  -1   6  22        4.15        5.28      0.78 o 
   0   6  22        0.71        0.14      0.54 o 
   1   6  22        4.14        5.78      0.60 o 
   2   6  22        0.33       -0.21      0.45 o 
   1   7  22        0.08       -0.38      0.68 o 
   1   0  23        0.00       -0.29      0.29 o 
   2   0  23        0.05       -0.39      0.39 o 
   3   0  23        0.65        1.20      0.81 o 
  -3   1  23        0.98        0.29      0.68 o 
  -2   1  23        2.29        3.09      0.70 o 
  -1   1  23        1.49        1.52      0.34 o 
   0   1  23        0.00       -0.15      0.33 o 
   1   1  23        1.49        1.57      0.34 o 
   2   1  23        2.29        2.84      0.48 o 
   3   1  23        0.98        0.17      0.77 o 
  -2   2  23        2.78        2.63      0.40 o 
  -1   2  23        2.43        2.75      0.49 o 
   0   2  23        0.23        0.00      0.37 o 
   1   2  23        2.43        2.14      0.44 o 
   2   2  23        2.78        3.34      0.51 o 
  -2   3  23        1.11        1.43      0.45 o 
  -1   3  23        0.00        0.46      0.51 o 
   0   3  23        0.39       -0.34      0.34 o 
   1   3  23        0.00        0.42      0.40 o 
   2   3  23        1.10        0.72      0.45 o 
  -2   4  23        0.86        1.00      0.58 o 
  -1   4  23        0.78        0.42      0.42 o 
   0   4  23        0.58       -0.23      0.51 o 
   1   4  23        0.78        1.04      0.44 o 
   2   4  23        0.86        0.82      0.57 o 
  -1   5  23        0.09       -0.44      0.44 o 
   0   5  23        0.84        0.34      0.54 o 
   1   5  23        0.09       -0.25      0.41 o 
   1   6  23        0.39       -0.51      0.67 o 
   0   0  24        0.03        0.54      0.57 o 
   1   0  24        0.37        0.73      0.34 o 
   2   0  24        0.00        0.05      0.43 o 
  -2   1  24        1.37        1.83      0.51 o 
  -1   1  24        0.37       -0.05      0.31 o 
   0   1  24        0.26       -0.19      0.37 o 
   1   1  24        0.37        0.58      0.32 o 
   2   1  24        1.37        1.87      0.51 o 
  -2   2  24        2.17        2.06      0.42 o 
  -1   2  24        3.15        2.80      0.39 o 
   0   2  24        0.84        0.43      0.41 o 
   1   2  24        3.15        2.41      0.46 o 
   2   2  24        2.16        2.26      0.52 o 
  -2   3  24        1.09        0.95      0.39 o 
  -1   3  24        1.01        0.72      0.37 o 
   0   3  24        1.83        2.52      0.48 o 
   1   3  24        1.01        0.48      0.44 o 
   2   3  24        1.08        0.87      0.72 o 
  -1   4  24        1.24        2.00      0.45 o 
   0   4  24        0.32        0.65      0.51 o 
   1   4  24        1.24        1.02      0.46 o 
   1   0  25        4.19        4.09      0.55 o 
  -1   1  25        1.30        1.41      0.62 o 
   0   1  25        1.84        2.85      0.50 o 
   1   1  25        1.30        1.23      0.68 o 
  -1   2  25        3.04        4.52      0.57 o 
   0   2  25        1.03        1.36      0.47 o 
                                                 
